# Supplementary material for: catena-Poly[bis­[cis-dipyrimidine-trans-dithio­cyanato­iron(II)]-di-μ-pyrimidine-[trans-dithio­cyanato­iron(II)]-di-μ-pyrimidine]
Source: Acta Crystallogr Sect E Struct Rep Online. 2009 Feb 21;65(Pt 3):m296–7. doi: 10.1107/S1600536809005509 (PMC2968508; doi:10.1107/S1600536809005509)
Supplement: Supplementary file 1 [file e-65-0m296-sup1.cif]

##############################################################################
###                                                                        ###
###        Electronic paper (Acta Crystallographica Section E)             ###
###                                                                        ###
##############################################################################
#                                                                            #
# This CIF contains the data in a paper accepted for publication in Acta     #
# Crystallographica Section E. It conforms to the requirements of Notes      #
# for Authors for Section E, and has been peer reviewed under the auspices   #
# of the IUCr Commission on Journals.                                        #
#                                                                            #
# Full details of the Crystallographic Information File format               #
# are given in the paper "The Crystallographic Information File (CIF):       #
# a New Standard Archive File for Crystallography" by S. R. Hall, F. H.      #
# Allen and I. D. Brown [Acta Cryst. (1991), A47, 655-685].                  #
#                                                                            #
# The current version of the core CIF dictionary is obtainable from          #
# ftp://ftp.iucr.org/pub/cif_core.dic. The current version number is 2.4.    #
#                                                                            #
# Software is freely available for graphical display of the structure(s) in  #
# this CIF.  For information consult the CIF home page http://www.iucr.org/  #
# cif/home.html                                                              #
#                                                                            #
# This file may be used for bona fide research purposes within the           #
# scientific community so long as proper attribution is given to the journal # 
# article from which it was obtained.                                        #
#                                                                            #
##############################################################################
                                             
data_I
_audit_creation_method     SHELXL-97
_chemical_name_systematic
;
<i>catena</i>-Poly[bis[<i>cis</i>-dipyrimidine-<i>trans</i>-
dithiocyanatoiron(II)]-di-\m-pyrimidine-[<i>trans</i>-dithiocyanatoiron(II)]-
di-\m-pyrimidine]
;
_chemical_name_common     ?
_chemical_formula_moiety     'C38 H32 Fe3 N22 S6'
_chemical_formula_sum     'C38 H32 Fe3 N22 S6'
_chemical_formula_iupac     '[Fe3 (N C S)6 (C4 H4 N2)8]'
_chemical_formula_weight     1156.77
_chemical_melting_point     ?
_symmetry_cell_setting     monoclinic
_symmetry_space_group_name_H-M     'P 21/c'
_symmetry_space_group_name_Hall     '-P 2ybc'
loop_
    _symmetry_equiv_pos_as_xyz
    'x, y, z'
    '-x, y+1/2, -z+1/2'
    '-x, -y, -z'
    'x, -y-1/2, z-1/2'
_cell_length_a     18.2560(10)
_cell_length_b     16.2855(9)
_cell_length_c     8.2765(4)
_cell_angle_alpha     90.00
_cell_angle_beta     100.042(7)
_cell_angle_gamma     90.00
_cell_volume     2423.0(2)
_cell_formula_units_Z     2
_cell_measurement_reflns_used     8000
_cell_measurement_theta_min     8.25
_cell_measurement_theta_max     27.2
_cell_measurement_temperature     170(2)
_exptl_crystal_description     block
_exptl_crystal_colour     red
_exptl_crystal_size_max     0.12
_exptl_crystal_size_mid     0.10
_exptl_crystal_size_min     0.07
_exptl_crystal_density_diffrn     1.586
_exptl_crystal_density_meas     ?
_exptl_crystal_density_method     'not measured'
_exptl_crystal_F_000     1176
_exptl_absorpt_coefficient_mu     1.201
_exptl_absorpt_correction_type     numerical
_exptl_absorpt_process_details     '(X-SHAPE and X-RED32; Stoe, 2008)'
_exptl_absorpt_correction_T_min     0.859
_exptl_absorpt_correction_T_max     0.912
_exptl_special_details
;
;
_diffrn_ambient_temperature     170(2)
_diffrn_radiation_type     MoK\a
_diffrn_radiation_wavelength     0.71073
_diffrn_radiation_source     'fine-focus sealed tube'
_diffrn_radiation_monochromator     graphite
_diffrn_measurement_device_type     'Stoe IPDS-1'
_diffrn_measurement_method     \f
_diffrn_detector_area_resol_mean     ?
_diffrn_reflns_number     20463
_diffrn_reflns_av_R_equivalents     0.0641
_diffrn_reflns_av_sigmaI/netI     0.0400
_diffrn_reflns_theta_min     2.59
_diffrn_reflns_theta_max     26.02
_diffrn_reflns_theta_full     26.02
_diffrn_measured_fraction_theta_max     0.967
_diffrn_measured_fraction_theta_full     0.967
_diffrn_reflns_limit_h_min     -22
_diffrn_reflns_limit_h_max     22
_diffrn_reflns_limit_k_min     -20
_diffrn_reflns_limit_k_max     20
_diffrn_reflns_limit_l_min     -10
_diffrn_reflns_limit_l_max     10
_diffrn_standards_number     0
_diffrn_standards_interval_count     ?
_diffrn_standards_interval_time     0
_diffrn_standards_decay_%     0
_refine_special_details
;
Refinement of <i>F</i>^2^ against ALL reflections. The weighted <i>R</i>-factor
<i>wR</i> and goodness of fit <i>S</i> are based on <i>F</i>^2^, conventional
<i>R</i>-factors <i>R</i> are based on <i>F</i>, with <i>F</i> set to zero for
negative <i>F</i>^2^. The threshold expression of <i>F</i>^2^ >
\s(<i>F</i>^2^) is used only for calculating <i>R</i>-factors(gt) <i>etc</i>.
and is not relevant to the choice of reflections for refinement.
<i>R</i>-factors based on <i>F</i>^2^ are statistically about twice as large
as those based on <i>F</i>, and <i>R</i>- factors based on ALL data will be
even larger.
;
_reflns_number_total     4615
_reflns_number_gt     3795
_reflns_threshold_expression     I>2\s(I)
_refine_ls_structure_factor_coef     Fsqd
_refine_ls_matrix_type     full
_refine_ls_R_factor_all     0.0646
_refine_ls_R_factor_gt     0.0508
_refine_ls_wR_factor_gt     0.1177
_refine_ls_wR_factor_ref     0.1236
_refine_ls_goodness_of_fit_ref     1.134
_refine_ls_restrained_S_all     1.134
_refine_ls_number_reflns     4615
_refine_ls_number_parameters     314
_refine_ls_number_restraints     0
_refine_ls_hydrogen_treatment     constr
_refine_ls_weighting_scheme     calc
_refine_ls_weighting_details
         'calc w=1/[\s^2^(Fo^2^)+(0.0419P)^2^+8.0294P] where P=(Fo^2^+2Fc^2^)/3'
_atom_sites_solution_hydrogens     geom
_atom_sites_solution_primary     direct
_atom_sites_solution_secondary     difmap
_refine_ls_shift/su_max     0.000
_refine_ls_shift/su_mean     0.000
_refine_diff_density_max     0.952
_refine_diff_density_min     -0.413
_refine_ls_extinction_method     'SHELXL97 (Sheldrick, 2008)'
_refine_ls_extinction_coef     0.0024(5)
_refine_ls_extinction_expression
                                  'Fc^*^=kFc[1+0.001xFc^2^\l^3^/sin(2\q)]^-1/4^'
loop_
    _atom_type_symbol
    _atom_type_description
    _atom_type_scat_dispersion_real
    _atom_type_scat_dispersion_imag
    _atom_type_scat_source
    'C' 'C' 0.0033 0.0016
                         'International Tables Vol C Tables 4.2.6.8 and 6.1.1.4'
    'H' 'H' 0.0000 0.0000
                         'International Tables Vol C Tables 4.2.6.8 and 6.1.1.4'
    'N' 'N' 0.0061 0.0033
                         'International Tables Vol C Tables 4.2.6.8 and 6.1.1.4'
    'S' 'S' 0.1246 0.1234
                         'International Tables Vol C Tables 4.2.6.8 and 6.1.1.4'
    'Fe' 'Fe' 0.3463 0.8444
                         'International Tables Vol C Tables 4.2.6.8 and 6.1.1.4'
_computing_data_collection     'X-AREA (Stoe, 2008)'
_computing_cell_refinement     'X-AREA (Stoe, 2008)'
_computing_data_reduction     'X-AREA (Stoe, 2008)'
_computing_structure_solution     'SHELXS97 (Sheldrick, 2008)'
_computing_structure_refinement     'SHELXL97 (Sheldrick, 2008)'
_computing_molecular_graphics     'XP in SHELXTL (Sheldrick, 2008)'
_computing_publication_material     'XCIF in SHELXTL (Sheldrick, 2008)'
loop_
    _atom_site_type_symbol
    _atom_site_label
    _atom_site_fract_x
    _atom_site_fract_y
    _atom_site_fract_z
    _atom_site_U_iso_or_equiv
    _atom_site_adp_type
    _atom_site_calc_flag
    _atom_site_refinement_flags
    _atom_site_occupancy
    _atom_site_disorder_assembly
    _atom_site_disorder_group
    Fe Fe1 0.26416(3) 0.48712(3) 0.61108(6) 0.01115(16) Uani d . 1 . .
    Fe Fe2 0.0000 0.5000 1.0000 0.01002(18) Uani d S 1 . .
    N N41 0.26059(19) 0.5829(2) 0.7749(4) 0.0202(7) Uani d . 1 . .
    C C41 0.2859(2) 0.6276(2) 0.8790(5) 0.0182(8) Uani d . 1 . .
    S S41 0.32547(8) 0.68848(8) 1.02316(17) 0.0418(4) Uani d . 1 . .
    N N51 0.26521(18) 0.3912(2) 0.4439(4) 0.0184(7) Uani d . 1 . .
    C C51 0.26229(19) 0.3726(2) 0.3063(5) 0.0127(7) Uani d . 1 . .
    S S51 0.25824(6) 0.35068(7) 0.11413(12) 0.0241(3) Uani d . 1 . .
    N N61 0.00127(18) 0.5933(2) 0.8299(4) 0.0167(7) Uani d . 1 . .
    C C61 0.0140(2) 0.6208(2) 0.7072(5) 0.0146(8) Uani d . 1 . .
    S S61 0.03129(7) 0.65765(7) 0.53635(14) 0.0292(3) Uani d . 1 . .
    N N1 0.17147(16) 0.42202(19) 0.7062(4) 0.0131(6) Uani d . 1 . .
    N N2 0.07898(17) 0.42630(19) 0.8767(4) 0.0131(6) Uani d . 1 . .
    C C1 0.12769(19) 0.4614(2) 0.7952(4) 0.0130(7) Uani d . 1 . .
    H H1 0.1317 0.5195 0.8008 0.016 Uiso calc R 1 . .
    C C2 0.0754(2) 0.3440(2) 0.8720(5) 0.0165(8) Uani d . 1 . .
    H H2 0.0432 0.3166 0.9330 0.020 Uiso calc R 1 . .
    C C3 0.1170(2) 0.2978(2) 0.7813(5) 0.0179(8) Uani d . 1 . .
    H H3 0.1133 0.2397 0.7768 0.021 Uiso calc R 1 . .
    C C4 0.1643(2) 0.3399(2) 0.6977(5) 0.0164(8) Uani d . 1 . .
    H H4 0.1927 0.3099 0.6320 0.020 Uiso calc R 1 . .
    N N11 0.36347(17) 0.5483(2) 0.5208(4) 0.0157(7) Uani d . 1 . .
    N N12 0.4695(2) 0.6360(2) 0.5800(5) 0.0264(8) Uani d . 1 . .
    C C11 0.4082(2) 0.6011(3) 0.6157(5) 0.0212(9) Uani d . 1 . .
    H H11 0.3949 0.6149 0.7183 0.025 Uiso calc R 1 . .
    C C12 0.4872(2) 0.6144(3) 0.4348(6) 0.0275(10) Uani d . 1 . .
    H H12 0.5309 0.6369 0.4048 0.033 Uiso calc R 1 . .
    C C13 0.4452(3) 0.5618(3) 0.3286(6) 0.0289(10) Uani d . 1 . .
    H H13 0.4584 0.5482 0.2258 0.035 Uiso calc R 1 . .
    C C14 0.3827(2) 0.5293(3) 0.3769(5) 0.0231(9) Uani d . 1 . .
    H H14 0.3525 0.4923 0.3056 0.028 Uiso calc R 1 . .
    N N21 0.34829(17) 0.4171(2) 0.7928(4) 0.0150(7) Uani d . 1 . .
    N N22 0.4465(2) 0.4159(2) 1.0257(5) 0.0285(9) Uani d . 1 . .
    C C21 0.3925(2) 0.4525(3) 0.9200(5) 0.0216(9) Uani d . 1 . .
    H H21 0.3847 0.5093 0.9370 0.026 Uiso calc R 1 . .
    C C22 0.4557(2) 0.3357(3) 1.0026(5) 0.0249(9) Uani d . 1 . .
    H H22 0.4936 0.3074 1.0746 0.030 Uiso calc R 1 . .
    C C23 0.4125(2) 0.2927(3) 0.8790(5) 0.0219(9) Uani d . 1 . .
    H H23 0.4191 0.2354 0.8658 0.026 Uiso calc R 1 . .
    C C24 0.3587(2) 0.3362(2) 0.7736(5) 0.0150(8) Uani d . 1 . .
    H H24 0.3284 0.3080 0.6859 0.018 Uiso calc R 1 . .
    N N31 0.19048(17) 0.5567(2) 0.4101(4) 0.0155(7) Uani d . 1 . .
    N N32 0.09789(17) 0.56059(19) 0.1687(4) 0.0143(7) Uani d . 1 . .
    C C31 0.1369(2) 0.5230(2) 0.2998(5) 0.0151(8) Uani d . 1 . .
    H H31 0.1253 0.4670 0.3159 0.018 Uiso calc R 1 . .
    C C32 0.1156(2) 0.6395(2) 0.1491(5) 0.0184(8) Uani d . 1 . .
    H H32 0.0906 0.6684 0.0558 0.022 Uiso calc R 1 . .
    C C33 0.1689(2) 0.6805(3) 0.2591(6) 0.0244(9) Uani d . 1 . .
    H H33 0.1799 0.7368 0.2448 0.029 Uiso calc R 1 . .
    C C34 0.2051(2) 0.6362(2) 0.3899(5) 0.0203(9) Uani d . 1 . .
    H H34 0.2417 0.6627 0.4684 0.024 Uiso calc R 1 . .
loop_
    _atom_site_aniso_label
    _atom_site_aniso_U_11
    _atom_site_aniso_U_22
    _atom_site_aniso_U_33
    _atom_site_aniso_U_12
    _atom_site_aniso_U_13
    _atom_site_aniso_U_23
    Fe1 0.0097(3) 0.0137(3) 0.0102(3) -0.00061(19) 0.0022(2) -0.0013(2)
    Fe2 0.0084(3) 0.0124(4) 0.0098(4) 0.0004(3) 0.0029(3) 0.0014(3)
    N41 0.0200(17) 0.0208(18) 0.0212(18) -0.0004(14) 0.0073(15) -0.0038(14)
    C41 0.0174(18) 0.0167(19) 0.020(2) 0.0057(15) 0.0032(16) -0.0026(16)
    S41 0.0447(7) 0.0309(7) 0.0414(7) 0.0109(5) -0.0158(6) -0.0206(6)
    N51 0.0190(17) 0.0198(17) 0.0169(17) 0.0001(13) 0.0047(14) -0.0014(14)
    C51 0.0103(16) 0.0106(17) 0.0170(19) 0.0005(13) 0.0015(14) -0.0018(14)
    S51 0.0343(6) 0.0272(5) 0.0112(5) -0.0026(4) 0.0052(4) -0.0027(4)
    N61 0.0162(16) 0.0181(17) 0.0161(17) 0.0015(12) 0.0035(13) 0.0033(13)
    C61 0.0127(17) 0.0131(17) 0.0178(19) 0.0037(14) 0.0022(15) -0.0002(15)
    S61 0.0441(7) 0.0281(6) 0.0189(5) 0.0067(5) 0.0147(5) 0.0085(4)
    N1 0.0085(14) 0.0158(16) 0.0155(15) -0.0002(11) 0.0034(12) -0.0004(12)
    N2 0.0114(14) 0.0153(15) 0.0132(15) 0.0004(12) 0.0039(12) -0.0001(12)
    C1 0.0110(16) 0.0159(18) 0.0126(17) 0.0012(14) 0.0035(14) 0.0007(14)
    C2 0.0151(18) 0.0142(18) 0.022(2) -0.0018(14) 0.0075(16) 0.0016(15)
    C3 0.0166(18) 0.0114(17) 0.026(2) -0.0026(14) 0.0042(16) -0.0024(15)
    C4 0.0124(17) 0.0175(19) 0.020(2) 0.0009(14) 0.0039(15) -0.0038(15)
    N11 0.0107(14) 0.0210(17) 0.0153(16) -0.0021(12) 0.0015(13) 0.0017(13)
    N12 0.0231(18) 0.032(2) 0.027(2) -0.0136(15) 0.0106(16) -0.0069(16)
    C11 0.0184(19) 0.026(2) 0.021(2) -0.0072(16) 0.0072(17) -0.0056(16)
    C12 0.024(2) 0.038(3) 0.024(2) -0.0139(19) 0.0140(18) -0.0027(19)
    C13 0.028(2) 0.040(3) 0.021(2) -0.012(2) 0.0124(19) -0.0024(19)
    C14 0.024(2) 0.031(2) 0.015(2) -0.0097(17) 0.0052(17) -0.0062(17)
    N21 0.0131(15) 0.0181(16) 0.0139(15) -0.0007(12) 0.0026(13) 0.0022(13)
    N22 0.0267(19) 0.026(2) 0.0274(19) -0.0014(15) -0.0108(16) 0.0036(16)
    C21 0.025(2) 0.021(2) 0.0167(19) 0.0001(16) -0.0026(17) 0.0009(16)
    C22 0.021(2) 0.027(2) 0.026(2) 0.0033(17) -0.0006(18) 0.0084(18)
    C23 0.022(2) 0.022(2) 0.021(2) 0.0063(16) 0.0013(17) 0.0055(16)
    C24 0.0157(18) 0.0183(19) 0.0114(18) 0.0018(14) 0.0036(15) 0.0022(14)
    N31 0.0115(15) 0.0181(16) 0.0163(16) -0.0014(12) 0.0011(13) 0.0007(13)
    N32 0.0116(15) 0.0154(16) 0.0156(16) -0.0005(12) 0.0012(13) -0.0015(12)
    C31 0.0112(17) 0.0169(18) 0.0165(18) 0.0004(14) 0.0010(15) -0.0004(15)
    C32 0.0155(18) 0.0185(19) 0.020(2) 0.0003(15) -0.0008(16) 0.0061(15)
    C33 0.023(2) 0.017(2) 0.031(2) -0.0046(16) -0.0027(18) 0.0032(17)
    C34 0.0185(19) 0.020(2) 0.020(2) -0.0045(15) -0.0032(16) -0.0030(16)
_geom_special_details
;
All e.s.d.'s (except the e.s.d. in the dihedral angle between two l.s. planes)
are estimated using the full covariance matrix. The cell e.s.d.'s are taken
into account individually in the estimation of e.s.d.'s in distances, angles
and torsion angles; correlations between e.s.d.'s in cell parameters are only
used when they are defined by crystal symmetry. An approximate (isotropic)
treatment of cell e.s.d.'s is used for estimating e.s.d.'s involving l.s.
planes.
;
loop_
    _geom_bond_atom_site_label_1
    _geom_bond_atom_site_label_2
    _geom_bond_site_symmetry_2
    _geom_bond_distance
    _geom_bond_publ_flag
    Fe1 N41 . 2.075(3) y
    Fe1 N51 . 2.089(3) y
    Fe1 N1 . 2.252(3) y
    Fe1 N31 . 2.254(3) y
    Fe1 N21 . 2.262(3) y
    Fe1 N11 . 2.304(3) y
    Fe2 N61 . 2.075(3) y
    Fe2 N61 3_567 2.075(3) y
    Fe2 N2 . 2.252(3) y
    Fe2 N2 3_567 2.252(3) y
    Fe2 N32 3_566 2.291(3) y
    Fe2 N32 1_556 2.291(3) y
    N41 C41 . 1.161(5) ?
    C41 S41 . 1.621(4) ?
    N51 C51 . 1.171(5) ?
    C51 S51 . 1.619(4) ?
    N61 C61 . 1.169(5) ?
    C61 S61 . 1.618(4) ?
    N1 C1 . 1.341(5) ?
    N1 C4 . 1.344(5) ?
    N2 C1 . 1.335(5) ?
    N2 C2 . 1.343(5) ?
    C1 H1 . 0.9500 ?
    C2 C3 . 1.380(6) ?
    C2 H2 . 0.9500 ?
    C3 C4 . 1.379(6) ?
    C3 H3 . 0.9500 ?
    C4 H4 . 0.9500 ?
    N11 C14 . 1.336(5) ?
    N11 C11 . 1.342(5) ?
    N12 C11 . 1.334(5) ?
    N12 C12 . 1.344(6) ?
    C11 H11 . 0.9500 ?
    C12 C13 . 1.364(6) ?
    C12 H12 . 0.9500 ?
    C13 C14 . 1.378(6) ?
    C13 H13 . 0.9500 ?
    C14 H14 . 0.9500 ?
    N21 C21 . 1.340(5) ?
    N21 C24 . 1.345(5) ?
    N22 C22 . 1.334(6) ?
    N22 C21 . 1.339(5) ?
    C21 H21 . 0.9500 ?
    C22 C23 . 1.371(6) ?
    C22 H22 . 0.9500 ?
    C23 C24 . 1.388(5) ?
    C23 H23 . 0.9500 ?
    C24 H24 . 0.9500 ?
    N31 C31 . 1.335(5) ?
    N31 C34 . 1.338(5) ?
    N32 C31 . 1.338(5) ?
    N32 C32 . 1.343(5) ?
    N32 Fe2 1_554 2.291(3) ?
    C31 H31 . 0.9500 ?
    C32 C33 . 1.382(6) ?
    C32 H32 . 0.9500 ?
    C33 C34 . 1.372(6) ?
    C33 H33 . 0.9500 ?
    C34 H34 . 0.9500 ?
loop_
    _geom_angle_atom_site_label_1
    _geom_angle_atom_site_label_2
    _geom_angle_atom_site_label_3
    _geom_angle_site_symmetry_1
    _geom_angle_site_symmetry_3
    _geom_angle
    _geom_angle_publ_flag
    N41 Fe1 N51 . . 178.69(13) ?
    N41 Fe1 N1 . . 90.82(13) ?
    N51 Fe1 N1 . . 88.50(12) ?
    N41 Fe1 N31 . . 91.24(13) ?
    N51 Fe1 N31 . . 87.72(12) ?
    N1 Fe1 N31 . . 96.10(11) ?
    N41 Fe1 N21 . . 92.26(13) ?
    N51 Fe1 N21 . . 88.85(12) ?
    N1 Fe1 N21 . . 89.70(11) ?
    N31 Fe1 N21 . . 173.18(12) ?
    N41 Fe1 N11 . . 90.18(13) ?
    N51 Fe1 N11 . . 90.56(13) ?
    N1 Fe1 N11 . . 176.83(11) ?
    N31 Fe1 N11 . . 86.88(11) ?
    N21 Fe1 N11 . . 87.25(11) ?
    N61 Fe2 N61 . 3_567 180.0000(10)
                                   ?
    N61 Fe2 N2 . . 89.96(12) ?
    N61 Fe2 N2 3_567 . 90.04(12) ?
    N61 Fe2 N2 . 3_567 90.04(12) ?
    N61 Fe2 N2 3_567 3_567 89.96(12) ?
    N2 Fe2 N2 . 3_567 180.0000(10)
                                 ?
    N61 Fe2 N32 . 3_566 90.10(12) ?
    N61 Fe2 N32 3_567 3_566 89.90(12) ?
    N2 Fe2 N32 . 3_566 89.27(11) ?
    N2 Fe2 N32 3_567 3_566 90.73(11) ?
    N61 Fe2 N32 . 1_556 89.90(12) ?
    N61 Fe2 N32 3_567 1_556 90.10(12) ?
    N2 Fe2 N32 . 1_556 90.73(11) ?
    N2 Fe2 N32 3_567 1_556 89.27(11) ?
    N32 Fe2 N32 3_566 1_556 180.0000(10)
                                       ?
    C41 N41 Fe1 . . 154.5(3) ?
    N41 C41 S41 . . 177.0(4) ?
    C51 N51 Fe1 . . 146.5(3) ?
    N51 C51 S51 . . 177.7(3) ?
    C61 N61 Fe2 . . 153.7(3) ?
    N61 C61 S61 . . 179.3(4) ?
    C1 N1 C4 . . 116.2(3) ?
    C1 N1 Fe1 . . 121.5(2) ?
    C4 N1 Fe1 . . 121.5(3) ?
    C1 N2 C2 . . 116.5(3) ?
    C1 N2 Fe2 . . 122.4(2) ?
    C2 N2 Fe2 . . 120.9(3) ?
    N2 C1 N1 . . 125.9(3) ?
    N2 C1 H1 . . 117.1 ?
    N1 C1 H1 . . 117.1 ?
    N2 C2 C3 . . 122.1(4) ?
    N2 C2 H2 . . 119.0 ?
    C3 C2 H2 . . 119.0 ?
    C4 C3 C2 . . 117.0(4) ?
    C4 C3 H3 . . 121.5 ?
    C2 C3 H3 . . 121.5 ?
    N1 C4 C3 . . 122.2(4) ?
    N1 C4 H4 . . 118.9 ?
    C3 C4 H4 . . 118.9 ?
    C14 N11 C11 . . 116.2(3) ?
    C14 N11 Fe1 . . 122.3(3) ?
    C11 N11 Fe1 . . 121.4(3) ?
    C11 N12 C12 . . 115.4(4) ?
    N12 C11 N11 . . 126.3(4) ?
    N12 C11 H11 . . 116.8 ?
    N11 C11 H11 . . 116.8 ?
    N12 C12 C13 . . 123.0(4) ?
    N12 C12 H12 . . 118.5 ?
    C13 C12 H12 . . 118.5 ?
    C12 C13 C14 . . 117.1(4) ?
    C12 C13 H13 . . 121.5 ?
    C14 C13 H13 . . 121.5 ?
    N11 C14 C13 . . 122.0(4) ?
    N11 C14 H14 . . 119.0 ?
    C13 C14 H14 . . 119.0 ?
    C21 N21 C24 . . 115.9(3) ?
    C21 N21 Fe1 . . 123.5(3) ?
    C24 N21 Fe1 . . 120.6(2) ?
    C22 N22 C21 . . 116.0(4) ?
    N22 C21 N21 . . 126.6(4) ?
    N22 C21 H21 . . 116.7 ?
    N21 C21 H21 . . 116.7 ?
    N22 C22 C23 . . 122.4(4) ?
    N22 C22 H22 . . 118.8 ?
    C23 C22 H22 . . 118.8 ?
    C22 C23 C24 . . 117.4(4) ?
    C22 C23 H23 . . 121.3 ?
    C24 C23 H23 . . 121.3 ?
    N21 C24 C23 . . 121.6(4) ?
    N21 C24 H24 . . 119.2 ?
    C23 C24 H24 . . 119.2 ?
    C31 N31 C34 . . 116.8(3) ?
    C31 N31 Fe1 . . 124.8(3) ?
    C34 N31 Fe1 . . 118.2(2) ?
    C31 N32 C32 . . 115.6(3) ?
    C31 N32 Fe2 . 1_554 123.0(3) ?
    C32 N32 Fe2 . 1_554 121.2(2) ?
    N31 C31 N32 . . 126.1(4) ?
    N31 C31 H31 . . 117.0 ?
    N32 C31 H31 . . 117.0 ?
    N32 C32 C33 . . 122.7(4) ?
    N32 C32 H32 . . 118.7 ?
    C33 C32 H32 . . 118.7 ?
    C34 C33 C32 . . 116.9(4) ?
    C34 C33 H33 . . 121.6 ?
    C32 C33 H33 . . 121.6 ?
    N31 C34 C33 . . 121.9(4) ?
    N31 C34 H34 . . 119.0 ?
    C33 C34 H34 . . 119.0 ?
data_global
_journal_date_recd_electronic     2009-02-11
_journal_date_accepted     2009-02-16
_journal_name_full     'Acta Crystallographica, Section E'
_journal_year     2009
_journal_volume     65
_journal_issue      3
_journal_page_first     m296
_journal_page_last     m297
_journal_paper_category     QM
_journal_coeditor_code     IM2102
_publ_contact_author
;
      Mario Wriedt
      Institut f\"ur Anorganische Chemie
      Christian-Albrechts-Universit\"at Kiel
      Max-Eyth-Strasse 2
      D-24118 Kiel
      Germany
;
_publ_contact_author_email     mwriedt@ac.uni-kiel.de
_publ_contact_author_fax     '(+)431-880-1520'
_publ_contact_author_phone     '(+)431-880-5546'
_publ_section_title
;\
<i>catena</i>-Poly[bis[<i>cis</i>-dipyrimidine-<i>trans</i>-\
dithiocyanatoiron(II)]-di-\m-pyrimidine-[<i>trans</i>-dithiocyanatoiron(II)]\
-di-\m-pyrimidine]
;
loop_
    _publ_author_name
    _publ_author_footnote
    _publ_author_address
    'Wriedt, Mario' .
;
Institut f\"ur Anorganische Chemie
Christian-Albrechts-Universit\"at Kiel
Max-Eyth-Strasse 2
D-24118 Kiel
Germany
;
    'Sellmer, Sina' .
;
Institut f\"ur Anorganische Chemie
Christian-Albrechts-Universit\"at Kiel
Max-Eyth-Strasse 2
D-24118 Kiel
Germany
;
    'Je\&s, Inke' .
;
Institut f\"ur Anorganische Chemie
Christian-Albrechts-Universit\"at Kiel
Max-Eyth-Strasse 2
D-24118 Kiel
Germany
;
    'N\"ather, Christian' .
;
Institut f\"ur Anorganische Chemie
Christian-Albrechts-Universit\"at Kiel
Max-Eyth-Strasse 2
D-24118 Kiel
Germany
;
_publ_section_synopsis     .
