# Supplementary material for: catena-Poly[bis­[cis-dipyrimidine-trans-dithio­cyanato­iron(II)]-di-μ-pyrimidine-[trans-dithio­cyanato­iron(II)]-di-μ-pyrimidine]
Source: Acta Crystallogr Sect E Struct Rep Online. 2009 Feb 21;65(Pt 3):m296–7. doi: 10.1107/S1600536809005509 (PMC2968508; doi:10.1107/S1600536809005509)
Supplement: Supplementary file 2 [file e-65-0m296-Isup2.hkl]

# 
# h,k,l, Fc-squared, Fo-squared, sigma(Fo-squared) and status flag 
# 
data_I
_shelx_title ' (Fe(SCN)2)3(pymiridine)8 in P2(1)/c at 170 K (ss71)' 
_shelx_refln_list_code          4 
_shelx_F_calc_maximum      242.53 
_exptl_crystal_F_000      1176.00 
_reflns_d_resolution_high  0.8100 
 
loop_ 
 _symmetry_equiv_pos_as_xyz 
 'x, y, z' 
 '-x, y+1/2, -z+1/2' 
 '-x, -y, -z' 
 'x, -y-1/2, z-1/2' 
 
_cell_length_a    18.2560 
_cell_length_b    16.2855 
_cell_length_c     8.2765 
_cell_angle_alpha  90.000 
_cell_angle_beta  100.042 
_cell_angle_gamma  90.000 
 
_shelx_F_squared_multiplier     1.000 
 
loop_ 
 _refln_index_h 
 _refln_index_k 
 _refln_index_l 
 _refln_F_squared_calc 
 _refln_F_squared_meas 
 _refln_F_squared_sigma 
 _refln_observed_status 
   3   0   0     9760.78     9644.21    385.80 o 
   4   0   0    13839.68    13970.91    127.00 o 
   5   0   0        6.15       11.68     48.59 o 
   6   0   0      639.28      579.04     46.58 o 
   7   0   0    19570.91    20247.49    110.00 o 
   8   0   0    25738.73    27236.80    831.70 o 
   9   0   0      178.99      147.40     35.39 o 
  10   0   0     2396.80     2280.88    128.35 o 
  11   0   0    27608.98    30403.77   1386.53 o 
  12   0   0     9175.33     9343.15    144.04 o 
  13   0   0     4509.23     5111.09     78.30 o 
  14   0   0     1885.63     1872.88    107.16 o 
  15   0   0    12741.81    14442.79    181.88 o 
  16   0   0     1518.83     1510.61     79.30 o 
  17   0   0     2021.52     2318.00     42.22 o 
  18   0   0      107.49      175.06     32.02 o 
  19   0   0     3735.22     3924.15     66.09 o 
  20   0   0        1.87       43.34     36.51 o 
  21   0   0     3631.86     3840.59    109.31 o 
  22   0   0     1068.40     1022.26     63.81 o 
   2   1   0        4.03        1.53     38.76 o 
   3   1   0      234.05      211.23     36.38 o 
   4   1   0     1586.17     1500.98     53.71 o 
   5   1   0     1350.97     1249.99     57.76 o 
   6   1   0     1912.33     1839.77     44.89 o 
   7   1   0    15023.61    15350.65    296.46 o 
   8   1   0       37.20       48.87     25.10 o 
   9   1   0      326.24      317.13     25.31 o 
  10   1   0     4987.96     4922.24     71.92 o 
  11   1   0     6969.35     7171.28    112.55 o 
  12   1   0      409.80      391.37     23.01 o 
  13   1   0      445.04      513.25     34.79 o 
  14   1   0      247.56      239.04     29.77 o 
  15   1   0       96.16       39.80     26.95 o 
  16   1   0       42.28       36.63     21.07 o 
  17   1   0       63.23       72.21     23.19 o 
  18   1   0       82.25      129.61     29.18 o 
  19   1   0      138.98      191.09     28.50 o 
  20   1   0      771.47      854.35     25.18 o 
  21   1   0        8.67        2.25     30.34 o 
  22   1   0     1079.27     1184.30     37.25 o 
   1   2   0      775.14      717.07     43.19 o 
   2   2   0      758.85      688.61     44.75 o 
   3   2   0     1079.27      980.99     41.35 o 
   4   2   0     3593.57     3547.38     59.62 o 
   5   2   0     1755.79     1633.73     34.63 o 
   6   2   0     3158.83     2958.45     49.03 o 
   7   2   0     6096.83     5921.33    179.78 o 
   8   2   0    20219.11    21598.49    261.80 o 
   9   2   0      794.11      765.79     27.68 o 
  10   2   0        3.44       -4.87     18.76 o 
  11   2   0    16655.80    17394.13    528.18 o 
  12   2   0     1057.47     1076.89     24.74 o 
  13   2   0       27.34       34.94     27.19 o 
  14   2   0     1678.38     1817.38     37.68 o 
  15   2   0     5784.64     6492.64    213.52 o 
  16   2   0     2406.46     2678.73     70.45 o 
  17   2   0      471.06      585.92     33.51 o 
  18   2   0      271.03      273.14     29.43 o 
  19   2   0     1181.54     1456.26     39.66 o 
  20   2   0      574.31      640.06     30.73 o 
  21   2   0        1.50        0.36     30.44 o 
  22   2   0     1533.46     1625.14     65.53 o 
   1   3   0      646.26      574.58     46.27 o 
   2   3   0       43.90       45.18     42.43 o 
   3   3   0     6795.46     6458.23    108.50 o 
   4   3   0     3158.39     3004.21     53.53 o 
   5   3   0      100.67      116.03     27.81 o 
   6   3   0      337.21      315.43     21.86 o 
   7   3   0       61.36       74.51     21.31 o 
   8   3   0       46.71       62.61     20.23 o 
   9   3   0      245.70      274.92     28.73 o 
  10   3   0     1361.73     1454.96     31.92 o 
  11   3   0     8952.05     9797.72    234.30 o 
  12   3   0        1.09      -12.16     27.89 o 
  13   3   0      118.72      143.52     27.27 o 
  14   3   0       36.26       65.27     24.76 o 
  15   3   0      340.81      338.06     24.80 o 
  16   3   0     1083.19     1179.99     25.84 o 
  17   3   0      182.90      269.93     33.85 o 
  18   3   0       21.41       33.06     28.82 o 
  19   3   0      215.96      215.71     26.66 o 
  20   3   0       22.20       12.60     29.57 o 
  21   3   0      117.30      144.24     25.63 o 
   0   4   0    19355.35    21097.75    184.20 o 
   1   4   0      219.11      176.30     34.06 o 
   2   4   0     1464.68     1320.38     40.10 o 
   3   4   0     1009.53      880.87     39.83 o 
   4   4   0     5685.60     6198.50    163.45 o 
   5   4   0      536.22      520.79     36.95 o 
   6   4   0       39.88       50.43     26.58 o 
   7   4   0     2378.06     2239.84     34.58 o 
   8   4   0     3655.07     3534.76     80.00 o 
   9   4   0       90.81      104.97     20.69 o 
  10   4   0      529.87      599.17     26.71 o 
  11   4   0      167.05      127.55     25.21 o 
  12   4   0      297.08      331.43     26.23 o 
  13   4   0       45.18       31.76     27.12 o 
  14   4   0      833.80      873.61     28.40 o 
  15   4   0     2481.36     2771.94     41.10 o 
  16   4   0     1800.62     1926.66     37.02 o 
  17   4   0       37.60       68.65     32.63 o 
  18   4   0      759.44      821.36     34.43 o 
  19   4   0      892.14     1006.81     32.75 o 
  20   4   0       40.04       72.90     32.89 o 
  21   4   0      521.05      486.39     29.35 o 
   1   5   0      200.75      224.32     37.97 o 
   2   5   0      740.16      732.25     35.73 o 
   3   5   0     1765.48     1678.75     39.45 o 
   4   5   0     1388.28     1344.59     47.95 o 
   5   5   0      117.12      119.54     27.39 o 
   6   5   0        1.17       -0.09     23.53 o 
   7   5   0     4031.84     4144.20     48.71 o 
   8   5   0     1583.65     1588.06     31.30 o 
   9   5   0       15.76       33.97     21.54 o 
  10   5   0     3923.48     4045.74    119.08 o 
  11   5   0     3782.28     4023.97     83.23 o 
  12   5   0      237.34      282.40     24.50 o 
  13   5   0      453.85      459.22     27.76 o 
  14   5   0      297.48      380.68     34.71 o 
  15   5   0      409.83      451.80     29.08 o 
  16   5   0        1.25      -17.36     25.68 o 
  17   5   0      434.97      503.37     28.27 o 
  18   5   0      199.56      209.29     26.82 o 
  19   5   0      850.62      809.30     29.70 o 
  20   5   0       64.90       94.15     35.40 o 
  21   5   0       84.52       95.30     35.76 o 
   0   6   0    27229.86    27587.18   1278.47 o 
   1   6   0     4702.02     4462.50     43.47 o 
   2   6   0     2702.22     2625.16     61.61 o 
   3   6   0     6840.51     6344.40    174.16 o 
   4   6   0    11566.32    10828.00    116.84 o 
   5   6   0      284.62      340.77     27.08 o 
   6   6   0      205.11      269.12     28.25 o 
   7   6   0     4563.35     4350.76     95.37 o 
   8   6   0     6851.14     6931.72    117.55 o 
   9   6   0      364.04      369.38     23.46 o 
  10   6   0     1887.96     1951.08     42.59 o 
  11   6   0      435.94      433.09     33.54 o 
  12   6   0      324.63      289.46     30.35 o 
  13   6   0      324.67      362.19     30.27 o 
  14   6   0      913.25      927.88     47.17 o 
  15   6   0     3064.18     3408.16    124.13 o 
  16   6   0      348.53      376.45     37.64 o 
  17   6   0     1267.73     1341.54     41.30 o 
  18   6   0        7.11       36.03     41.60 o 
  19   6   0     2893.83     3089.27     47.02 o 
  20   6   0      121.48      128.93     41.48 o 
  21   6   0      484.56      491.44     45.29 o 
   1   7   0        2.70       14.45     29.23 o 
   2   7   0       25.81       29.07     32.37 o 
   3   7   0      644.60      517.99     30.28 o 
   4   7   0      759.16      779.19     27.56 o 
   5   7   0     4156.61     4217.49     87.62 o 
   6   7   0     1566.91     1533.58     47.83 o 
   7   7   0     6228.41     6289.79    111.86 o 
   8   7   0      935.93      896.88     22.71 o 
   9   7   0      358.08      376.94     23.61 o 
  10   7   0     1381.74     1518.65     33.18 o 
  11   7   0       46.60      107.19     25.71 o 
  12   7   0       17.60       25.58     29.39 o 
  13   7   0       14.37       13.39     35.84 o 
  14   7   0     1495.08     1496.83     83.98 o 
  15   7   0      416.80      450.77     36.49 o 
  16   7   0       95.84      132.73     40.18 o 
  17   7   0       74.60       97.27     33.93 o 
  18   7   0      106.40       81.61     38.32 o 
  19   7   0       33.15       -1.42     39.97 o 
  20   7   0      922.60     1039.99     47.14 o 
   0   8   0      348.94      182.40     45.03 o 
   1   8   0     1050.98     1016.34     31.22 o 
   2   8   0      365.37      352.80     29.17 o 
   3   8   0     1401.96     1548.50     77.74 o 
   4   8   0    34233.96    39561.33    901.25 o 
   5   8   0       72.91       28.87     27.18 o 
   6   8   0     2242.83     2322.64     52.77 o 
   7   8   0     8802.76     9372.59    154.41 o 
   8   8   0    18221.17    19414.61    265.02 o 
   9   8   0     1382.54     1400.24     30.25 o 
  10   8   0      125.16       90.85     26.92 o 
  11   8   0     2664.25     2906.27     77.70 o 
  12   8   0      366.86      483.37     40.53 o 
  13   8   0      294.96      350.15     24.49 o 
  14   8   0     1043.39     1131.31     29.81 o 
  15   8   0     5757.31     6386.14    139.59 o 
  16   8   0      300.20      339.11     32.82 o 
  17   8   0       61.56       57.10     28.67 o 
  18   8   0       42.64       77.19     33.75 o 
  19   8   0     2976.53     3186.65    135.84 o 
  20   8   0      185.98      243.33     33.75 o 
   1   9   0     3080.88     2516.50     72.46 o 
   2   9   0     1258.94     2218.25    667.72 o 
   3   9   0    14857.56    15753.15    140.47 o 
   4   9   0     2273.68     2132.99    153.51 o 
   5   9   0     2265.50     2416.97     48.28 o 
   6   9   0     1824.62     1849.45     86.91 o 
   7   9   0     4267.90     4440.04    100.08 o 
   8   9   0     1187.67     1228.02     24.95 o 
   9   9   0      321.10      363.54     31.30 o 
  10   9   0      796.99      807.69     27.04 o 
  11   9   0     5977.49     6588.93    126.84 o 
  12   9   0      205.14      218.09     23.09 o 
  13   9   0     2437.43     2560.86     74.30 o 
  14   9   0     2097.82     2403.08     58.18 o 
  15   9   0     1207.45     1321.55     43.69 o 
  16   9   0     2343.72     2624.94     69.36 o 
  17   9   0       32.14       32.30     27.93 o 
  18   9   0     2559.57     2645.49    108.28 o 
  19   9   0        1.74       43.34     48.89 o 
   0  10   0      164.76       65.55     34.70 o 
   1  10   0      151.78      171.05     22.53 o 
   2  10   0      148.68      460.68    238.67 o 
   3  10   0     4038.33     4040.40     40.82 o 
   4  10   0     3076.90     3443.56     66.71 o 
   5  10   0        6.85      -22.56     27.40 o 
   6  10   0      826.05      850.57     33.85 o 
   7  10   0     5118.65     5716.50     79.27 o 
   8  10   0     1365.32     1482.56     28.76 o 
   9  10   0      692.18      865.32     29.15 o 
  10  10   0      893.49      951.19     30.95 o 
  11  10   0      121.46       87.29     26.49 o 
  12  10   0     6251.89     6821.58     93.13 o 
  13  10   0        0.12       24.79     33.61 o 
  14  10   0     1002.09     1037.38     38.22 o 
  15  10   0     3846.58     4086.95    117.42 o 
  16  10   0      454.37      459.78     29.40 o 
  17  10   0      149.99      143.00     37.05 o 
  18  10   0     2318.75     2497.72     46.95 o 
  19  10   0     1816.19     1731.01     47.70 o 
   1  11   0      171.04      201.02     25.92 o 
   2  11   0      513.02      498.50     44.68 o 
   3  11   0     1638.82     1935.20     39.10 o 
   4  11   0      351.42      348.95     41.75 o 
   5  11   0     4258.27     4539.02    116.02 o 
   6  11   0      157.12      191.78     28.69 o 
   7  11   0     1336.16     1531.35     52.03 o 
   8  11   0     1971.40     2111.49     63.19 o 
   9  11   0      502.47      575.21     28.95 o 
  10  11   0      217.75      223.38     26.75 o 
  11  11   0      479.84      498.83     30.46 o 
  12  11   0     3555.22     4029.69    115.79 o 
  13  11   0       49.36       68.46     39.20 o 
  14  11   0     1527.95     1479.38     41.41 o 
  15  11   0      617.17      682.44     32.25 o 
  16  11   0       60.37       46.77     34.17 o 
  17  11   0       41.64       56.17     33.75 o 
  18  11   0     1429.48     1376.17     65.02 o 
   0  12   0     5163.49     5886.90    207.79 o 
   1  12   0     2649.78     3584.72    313.98 o 
   2  12   0      178.32      626.73     99.32 o 
   3  12   0     2341.86     2512.87    102.03 o 
   4  12   0     5083.77     5318.04    121.31 o 
   5  12   0      726.68      628.00     97.69 o 
   6  12   0      166.85      218.37     30.44 o 
   7  12   0     1161.68     1305.84     30.40 o 
   8  12   0       32.61       12.60     24.99 o 
   9  12   0        0.56       28.94     25.94 o 
  10  12   0     1543.21     1720.37     49.28 o 
  11  12   0     3800.12     3916.83     79.28 o 
  12  12   0     3612.08     3779.90    100.97 o 
  13  12   0      152.08      174.07     52.63 o 
  14  12   0       45.29       52.40     30.15 o 
  15  12   0       91.66       88.21     34.08 o 
  16  12   0       92.39       87.09     35.31 o 
  17  12   0       57.21       67.26     38.84 o 
   1  13   0     1719.22     1851.11     60.25 o 
   2  13   0       15.87      265.55     88.85 o 
   3  13   0     1035.94     1162.06     42.17 o 
   4  13   0        0.55      -23.86     25.85 o 
   5  13   0     1008.85     1129.05     32.69 o 
   6  13   0      670.19      660.92     26.55 o 
   7  13   0        4.03      -11.58     32.04 o 
   8  13   0      701.08      813.12     37.26 o 
   9  13   0      467.34      490.95     25.68 o 
  10  13   0     2096.53     2336.71     75.85 o 
  11  13   0        8.03       19.55     28.01 o 
  12  13   0     3626.49     3920.09    112.70 o 
  13  13   0      214.74      227.18     26.16 o 
  14  13   0      146.86      155.79     32.07 o 
  15  13   0       31.93       49.79     33.30 o 
  16  13   0      217.77      277.45     41.86 o 
   0  14   0     3939.58     4286.05     57.57 o 
   1  14   0     1630.53     2046.36    256.88 o 
   2  14   0        0.27      176.98     80.90 o 
   3  14   0       62.09      114.22     31.43 o 
   4  14   0     3659.37     3780.35     82.82 o 
   5  14   0       49.78      -37.23     50.67 o 
   6  14   0     1100.39     1218.77     28.35 o 
   7  14   0      576.86      592.56     29.82 o 
   8  14   0      742.46      781.34     28.38 o 
   9  14   0      149.59      215.23     30.51 o 
  10  14   0        5.64      -27.77     27.77 o 
  11  14   0     3319.19     3495.94     42.58 o 
  12  14   0      951.67      941.50     33.26 o 
  13  14   0      124.55       84.14     31.99 o 
  14  14   0       14.87      -35.53     55.53 o 
  15  14   0      636.09      647.61     31.73 o 
   1  15   0     6879.12     6806.68    136.47 o 
   2  15   0      561.12     1190.44    266.86 o 
   3  15   0     1463.32     1692.07     80.15 o 
   4  15   0      224.03      186.88     29.77 o 
   5  15   0      355.58      384.91     32.31 o 
   6  15   0      598.57      685.30     38.75 o 
   7  15   0       31.14       28.05     37.10 o 
   8  15   0       39.76       43.42     32.30 o 
   9  15   0       26.78       10.22     23.82 o 
  10  15   0     2436.70     2528.61     53.36 o 
  11  15   0     2678.84     2736.71     58.00 o 
  12  15   0     1166.57     1293.74     35.78 o 
  13  15   0      930.72      903.63     50.73 o 
  14  15   0      223.81      248.04     30.10 o 
   0  16   0      187.81      347.47    124.06 o 
   1  16   0        2.81       28.18     37.89 o 
   2  16   0      179.16      116.64     28.88 o 
   3  16   0      170.95      202.80     33.53 o 
   4  16   0      412.80      436.47     50.43 o 
   5  16   0      149.32      198.44     28.21 o 
   6  16   0      676.92      781.90     32.42 o 
   7  16   0       63.15       79.22     29.20 o 
   8  16   0       42.94       31.65     26.73 o 
   9  16   0      681.25      723.86     28.34 o 
  10  16   0     1461.61     1533.37     40.79 o 
  11  16   0      636.70      677.36     52.48 o 
  12  16   0      672.55      651.96     32.46 o 
  13  16   0       86.34      115.96     27.91 o 
   1  17   0       30.70       25.29     46.12 o 
   2  17   0       11.97      -33.69     39.55 o 
   3  17   0      435.32      413.05     60.97 o 
   4  17   0      168.67      169.42     37.97 o 
   5  17   0     1938.58     1923.97     80.11 o 
   6  17   0      230.24      262.93     27.51 o 
   7  17   0      475.99      456.49     39.20 o 
   8  17   0      960.57     1089.51     71.35 o 
   9  17   0      459.79      437.94     32.58 o 
  10  17   0      464.01      521.37     43.86 o 
  11  17   0      223.98      188.44     32.55 o 
   0  18   0       10.07      -42.09     42.09 o 
   1  18   0      389.65      501.26     36.79 o 
   2  18   0     1211.99     1467.06     45.27 o 
   3  18   0      357.36      376.31     30.74 o 
   4  18   0      678.14      754.80     35.31 o 
   5  18   0     1012.57     1023.90     39.64 o 
   6  18   0       95.13       54.74     40.72 o 
   7  18   0       56.53       53.27     57.33 o 
   8  18   0      147.06      110.62     37.12 o 
   9  18   0       51.08       81.78     29.06 o 
   1  19   0      411.09      630.25     32.87 o 
   2  19   0      380.49      405.23     34.66 o 
   3  19   0      856.53      815.24     57.11 o 
   4  19   0      198.83      170.70     34.60 o 
   5  19   0      238.87      260.63     34.70 o 
   6  19   0       10.46      -33.65     33.65 o 
   7  19   0      108.88        0.00     49.48 o 
   0  20   0      580.50      559.74     59.32 o 
   1  20   0      227.66       99.73     44.83 o 
   2  20   0      374.30      337.37     44.79 o 
 -22   1   1     1214.55     1055.84     34.61 o 
 -21   1   1     3055.99     2910.81     39.09 o 
 -20   1   1        0.30       -6.16     22.78 o 
 -19   1   1      799.05      758.04     30.68 o 
 -18   1   1      878.29      903.12     29.32 o 
 -17   1   1     2730.56     2704.62     50.82 o 
 -16   1   1      199.84      171.87     24.07 o 
 -15   1   1      320.30      314.10     25.41 o 
 -14   1   1     4673.73     5208.74    166.39 o 
 -13   1   1     5202.96     5406.22     58.32 o 
 -12   1   1      230.61      264.97     25.09 o 
 -11   1   1      912.52      893.42     24.62 o 
 -10   1   1    11688.04    11377.08    387.18 o 
  -9   1   1     6611.42     6048.28    193.78 o 
  -8   1   1     5773.89     5454.91    154.39 o 
  -7   1   1     2062.48     1992.13     37.69 o 
  -6   1   1      282.07      213.15     33.91 o 
  -5   1   1      742.07      668.13     40.70 o 
  -4   1   1    12155.13    11473.33    146.47 o 
  -3   1   1     6318.10     6006.49    109.24 o 
  -1   1   1       50.81       71.09     50.07 o 
   0   1   1     1453.34     1124.93     43.40 o 
   1   1   1    19550.64    17936.28    473.56 o 
   2   1   1     6735.92     6206.86     80.42 o 
   3   1   1     2003.36     2115.85    117.60 o 
   4   1   1       60.23       46.12     30.53 o 
   5   1   1      101.01       67.72     30.93 o 
   6   1   1     1980.64     1800.14     58.55 o 
   7   1   1      166.74      376.54     42.89 o 
   8   1   1     1023.26     1241.14     78.63 o 
   9   1   1    22216.52    21357.83    551.40 o 
  10   1   1      598.79      583.65     24.49 o 
  11   1   1     1125.51     1032.65     24.94 o 
  12   1   1     3869.28     3934.68    108.07 o 
  13   1   1    12353.72    12736.49    367.87 o 
  14   1   1      102.05      127.55     28.12 o 
  15   1   1      911.57      867.14     22.66 o 
  16   1   1     1422.28     1416.66     35.96 o 
  17   1   1     2565.02     2637.60     70.90 o 
  18   1   1     2540.14     2489.24     59.81 o 
  19   1   1       25.21       68.53     22.53 o 
  20   1   1     3713.11     3938.27     67.73 o 
  21   1   1      555.09      501.01     25.24 o 
 -22   2   1      469.45      435.87     27.79 o 
 -21   2   1       69.64      121.97     33.13 o 
 -20   2   1      380.81      359.27     30.21 o 
 -19   2   1     2484.22     2495.89     38.06 o 
 -18   2   1      780.55      701.70     26.70 o 
 -17   2   1     1657.62     1524.42     26.34 o 
 -16   2   1        0.48        1.04     28.13 o 
 -15   2   1      566.89      608.79     30.33 o 
 -14   2   1      370.39      350.30     39.28 o 
 -13   2   1        0.03      -25.14     27.69 o 
 -12   2   1        0.30      -12.43     24.37 o 
 -11   2   1      739.14      758.41     25.11 o 
 -10   2   1        5.60       22.39     26.09 o 
  -9   2   1     4355.54     4187.89     78.41 o 
  -8   2   1     6402.02     7186.17     93.62 o 
  -7   2   1     1968.38     1862.67     36.12 o 
  -6   2   1    17827.13    17773.29    361.80 o 
  -5   2   1     8952.12     8568.44    211.40 o 
  -3   2   1      122.37      122.29     42.73 o 
  -2   2   1      174.27      135.30     44.95 o 
  -1   2   1     4013.41     3323.59     67.67 o 
   0   2   1     5976.26     4555.67    110.92 o 
   1   2   1      181.21      122.40     36.13 o 
   2   2   1      307.09      275.07     33.29 o 
   3   2   1    58821.94    62375.84    305.59 o 
   4   2   1    14361.25    14042.94    402.19 o 
   5   2   1    16757.84    16096.09    421.13 o 
   6   2   1      208.49      217.39     27.99 o 
   7   2   1    13374.45    13405.13    155.64 o 
   8   2   1     3448.09     3426.10     64.10 o 
   9   2   1     1107.80     1026.36     27.86 o 
  10   2   1      308.06      290.88     19.84 o 
  11   2   1      712.48      680.92     22.20 o 
  12   2   1      242.59      164.31     47.78 o 
  13   2   1       33.42      -73.74     73.74 o 
  14   2   1        7.50      -14.43     26.58 o 
  15   2   1     1669.85     1607.23     28.80 o 
  16   2   1      208.48      180.56     25.14 o 
  17   2   1       22.00       17.87     23.25 o 
  18   2   1        4.09      -34.62     39.57 o 
  19   2   1      159.91      202.61     25.95 o 
  20   2   1       22.94       38.43     27.05 o 
  21   2   1      201.09      245.01     39.86 o 
 -22   3   1      858.07      848.51     39.39 o 
 -21   3   1     1748.69     1664.26     36.22 o 
 -20   3   1       81.69       47.25     31.32 o 
 -19   3   1      560.74      511.10     29.89 o 
 -18   3   1     2821.14     2840.77     68.28 o 
 -17   3   1     2042.14     2275.17     62.24 o 
 -16   3   1     3641.65     3505.28     77.08 o 
 -15   3   1        0.67       43.38     28.88 o 
 -14   3   1     8317.61     8807.37    123.29 o 
 -13   3   1      608.33      630.77     29.03 o 
 -12   3   1     3248.41     3065.13     57.50 o 
 -11   3   1      369.34      338.56     24.03 o 
 -10   3   1    13924.32    12833.30    205.41 o 
  -9   3   1       56.15       96.27     25.32 o 
  -8   3   1      619.36      721.63     52.72 o 
  -7   3   1     7005.79     6461.47     65.92 o 
  -6   3   1    24599.01    23680.41    495.04 o 
  -5   3   1     3577.20     3014.79     61.66 o 
  -4   3   1      880.93      960.34     50.29 o 
  -3   3   1    23354.12    22090.24    374.78 o 
  -1   3   1     3591.34     3167.53     60.50 o 
   0   3   1     6284.94     5839.09     89.43 o 
   1   3   1    33978.11    32203.03    941.65 o 
   2   3   1    43848.65    45881.64   2794.39 o 
   3   3   1    27607.93    27256.51    681.17 o 
   4   3   1     3032.76     2855.96     70.81 o 
   5   3   1    37888.21    36116.52    773.87 o 
   6   3   1     3169.12     3045.07     65.37 o 
   7   3   1     4479.25     4163.16     62.11 o 
   8   3   1     1535.30     1536.08     59.54 o 
   9   3   1     5214.85     4903.29    124.31 o 
  10   3   1     1592.53     1514.71     34.10 o 
  11   3   1     4245.17     4167.28     48.01 o 
  12   3   1      129.84      133.69     27.65 o 
  13   3   1     6480.38     7045.75    219.00 o 
  14   3   1      312.58      379.03     26.93 o 
  15   3   1     4687.93     4769.67    118.83 o 
  16   3   1      303.13      329.86     32.95 o 
  17   3   1     2908.25     3040.97     65.38 o 
  18   3   1     1052.94     1051.97     41.03 o 
  19   3   1       59.11       37.78     20.66 o 
  20   3   1     2463.32     2426.54     58.98 o 
  21   3   1     1221.24     1052.95     50.68 o 
 -22   4   1      316.70      309.42     39.30 o 
 -21   4   1      147.36      150.72     33.37 o 
 -20   4   1      388.30      474.24     37.54 o 
 -19   4   1       17.69      -10.66     24.56 o 
 -18   4   1       22.49        8.39     32.39 o 
 -17   4   1      416.43      448.98     33.07 o 
 -16   4   1        0.70      -22.01     24.87 o 
 -15   4   1        7.21       19.18     26.26 o 
 -14   4   1        0.16      -12.57     23.47 o 
 -13   4   1     1027.89     1007.73     32.41 o 
 -12   4   1     2037.01     2167.25     46.75 o 
 -11   4   1      294.27      283.49     34.04 o 
 -10   4   1        6.21       31.79     29.01 o 
  -9   4   1     5037.58     4742.90     77.49 o 
  -8   4   1     3942.56     4024.99     70.87 o 
  -7   4   1      531.99      454.56     25.39 o 
  -6   4   1      356.65      275.73     28.10 o 
  -5   4   1    24429.64    24071.90    560.87 o 
  -4   4   1      101.90      129.35     35.19 o 
  -3   4   1     1101.51     1024.15     42.10 o 
  -2   4   1     7351.21     6889.91     66.12 o 
  -1   4   1      618.45      568.81     37.38 o 
   0   4   1     1345.09     1146.52     42.05 o 
   1   4   1     1445.59     1335.27     43.89 o 
   2   4   1     5524.75     5027.03    188.12 o 
   3   4   1     5288.25     4633.50     67.89 o 
   4   4   1      284.18     1421.66    437.68 o 
   5   4   1     8497.95     7779.01    114.01 o 
   6   4   1     1725.86     1564.81     33.73 o 
   7   4   1     3032.27     3152.85     66.54 o 
   8   4   1     4055.35     3683.24    107.90 o 
   9   4   1     2044.99     2057.02     31.35 o 
  10   4   1     1203.65     1007.28     35.98 o 
  11   4   1      564.95      545.55     22.73 o 
  12   4   1      652.73      669.82     28.70 o 
  13   4   1        9.75      -16.96     25.97 o 
  14   4   1      610.16      553.36     29.66 o 
  15   4   1      360.49      323.96     25.62 o 
  16   4   1       12.40       55.70     33.26 o 
  17   4   1     1223.03     1214.63     29.91 o 
  18   4   1      471.25      464.09     31.89 o 
  19   4   1     1346.48     1302.53     31.60 o 
  20   4   1      571.89      624.82     43.58 o 
  21   4   1       37.12       22.06     31.53 o 
 -21   5   1     1098.41     1082.34     59.04 o 
 -20   5   1      125.93      133.73     33.44 o 
 -19   5   1      104.56      143.35     34.36 o 
 -18   5   1     3080.92     3130.84     87.94 o 
 -17   5   1     1736.77     1708.74     53.86 o 
 -16   5   1        0.61       25.59     26.76 o 
 -15   5   1     1647.88     1754.81     62.05 o 
 -14   5   1     3022.44     3154.10     73.76 o 
 -13   5   1     2379.79     2306.99     44.40 o 
 -12   5   1       14.58       37.53     39.24 o 
 -11   5   1     1287.42     1362.19     51.53 o 
 -10   5   1     5833.40     5467.57     98.49 o 
  -9   5   1     1968.07     1744.71     48.71 o 
  -8   5   1      351.07      292.39     28.28 o 
  -7   5   1     3855.92     3826.91     97.57 o 
  -6   5   1    21748.13    20991.23    454.11 o 
  -5   5   1      636.85      645.68     33.30 o 
  -4   5   1      357.73      242.97     32.44 o 
  -3   5   1     4017.15     3414.06    129.03 o 
  -2   5   1     3671.39     3248.40     46.24 o 
  -1   5   1     1741.35     1551.14     41.46 o 
   0   5   1     2006.26     1871.86     42.51 o 
   1   5   1       11.64       -0.34     34.09 o 
   2   5   1     5516.40     4793.20    120.77 o 
   3   5   1       79.28       49.09     26.49 o 
   4   5   1       20.21       20.73     26.15 o 
   5   5   1    10031.27     9710.21    467.35 o 
   6   5   1     3599.17     3317.75     61.34 o 
   7   5   1     3867.61     3782.94     48.45 o 
   8   5   1       84.79      114.76     25.88 o 
   9   5   1     7164.77     6524.06    116.59 o 
  10   5   1     3623.94     3556.10     83.15 o 
  11   5   1     1289.17     1242.89     30.06 o 
  12   5   1     5133.96     5119.53    118.73 o 
  13   5   1     1386.04     1484.38     38.14 o 
  14   5   1      697.85      738.27     33.64 o 
  15   5   1       11.27      -23.23     25.38 o 
  16   5   1      899.56      922.64     43.55 o 
  17   5   1     1761.81     1808.65     72.91 o 
  18   5   1      333.17      303.45     36.28 o 
  19   5   1       62.56       84.56     27.30 o 
  20   5   1     1026.60     1132.73     49.63 o 
  21   5   1      629.51      628.87     49.93 o 
 -21   6   1      140.52      110.04     35.71 o 
 -20   6   1      310.52      310.44     36.96 o 
 -19   6   1       31.37       -3.16     33.23 o 
 -18   6   1      650.42      636.36     49.15 o 
 -17   6   1      218.47      210.22     30.47 o 
 -16   6   1      298.99      354.46     34.49 o 
 -15   6   1     1126.61     1079.27     53.47 o 
 -14   6   1        9.11       13.38     29.22 o 
 -13   6   1     5084.24     5087.50     52.66 o 
 -12   6   1      348.77      347.35     30.50 o 
 -11   6   1     2752.73     2751.18     78.28 o 
 -10   6   1      593.10      509.72     22.49 o 
  -9   6   1     1850.67     1787.58     28.41 o 
  -8   6   1     4672.01     4986.72    122.41 o 
  -7   6   1     1065.70     1014.32     36.40 o 
  -6   6   1      412.85      365.78     29.62 o 
  -5   6   1     3464.79     3271.11     92.01 o 
  -4   6   1      153.09      153.07     27.14 o 
  -3   6   1     3404.96     3157.69     67.96 o 
  -2   6   1      998.93      937.02     34.57 o 
  -1   6   1       29.89      104.62     31.91 o 
   0   6   1    31668.68    34132.32    287.00 o 
   1   6   1      789.75      638.84     28.63 o 
   2   6   1      956.40      747.57     28.31 o 
   3   6   1      958.08      892.18     27.72 o 
   4   6   1     3343.12     2961.23     64.98 o 
   5   6   1     1975.63     1983.76     73.32 o 
   6   6   1     4219.61     4056.82     96.40 o 
   7   6   1    10668.39    10946.28    136.30 o 
   8   6   1      809.84      756.42     43.50 o 
   9   6   1       12.90        2.63     19.33 o 
  10   6   1       54.62       90.74     26.29 o 
  11   6   1      146.16      151.95     27.62 o 
  12   6   1      291.73      328.65     38.81 o 
  13   6   1      824.45      816.76     28.60 o 
  14   6   1     1746.60     1842.37     38.26 o 
  15   6   1     1376.87     1343.26     21.83 o 
  16   6   1     1229.16     1320.15     44.25 o 
  17   6   1      256.84      228.01     27.23 o 
  18   6   1      876.94      901.45     42.40 o 
  19   6   1       72.08       69.67     36.81 o 
  20   6   1       66.84       44.41     32.85 o 
 -21   7   1     1024.83      968.98     44.73 o 
 -20   7   1      864.80      828.70     37.84 o 
 -19   7   1        1.64       25.78     40.92 o 
 -18   7   1     1145.73     1179.22     37.78 o 
 -17   7   1     4695.83     4812.51     54.33 o 
 -16   7   1     1252.76     1232.08     50.56 o 
 -15   7   1      221.25      254.19     31.08 o 
 -14   7   1      478.40      464.60     29.48 o 
 -13   7   1     2525.53     2593.49     99.37 o 
 -12   7   1       10.01       49.65     29.90 o 
 -11   7   1      332.28      377.40     28.55 o 
 -10   7   1     3817.79     3872.36     61.81 o 
  -9   7   1     1064.01      949.04     25.37 o 
  -8   7   1       61.84       71.28     25.98 o 
  -7   7   1      336.39      337.24     27.13 o 
  -6   7   1     2663.92     2440.07     34.22 o 
  -5   7   1       42.57       46.20     28.42 o 
  -4   7   1      387.32      379.46     29.34 o 
  -3   7   1        5.75       -3.32     25.76 o 
  -2   7   1      379.15      307.29     25.56 o 
  -1   7   1     3335.95     3319.37     55.43 o 
   0   7   1     4202.03     4113.39     65.54 o 
   1   7   1       36.54       44.79     28.81 o 
   2   7   1       15.21        2.06     27.68 o 
   3   7   1       13.43        9.30     25.19 o 
   4   7   1        7.62        2.54     23.59 o 
   5   7   1     5930.39     5907.31    132.12 o 
   6   7   1      806.31      761.19     22.97 o 
   7   7   1     2032.34     1947.19     31.24 o 
   8   7   1      663.26      642.65     28.51 o 
   9   7   1      902.00      873.01     43.96 o 
  10   7   1      324.48      284.45     27.37 o 
  11   7   1     1139.46     1133.46     26.25 o 
  12   7   1      828.67      893.06     31.91 o 
  13   7   1     1460.90     1466.65     73.13 o 
  14   7   1     3601.47     3644.31     52.21 o 
  15   7   1       23.81       84.80     30.52 o 
  16   7   1     3032.61     3108.66     93.41 o 
  17   7   1     2309.63     2370.24     78.29 o 
  18   7   1        0.80       14.15     47.36 o 
  19   7   1        6.85       48.79     36.30 o 
  20   7   1      634.78      706.21     58.11 o 
 -20   8   1      235.76      321.61     40.59 o 
 -19   8   1        6.81       29.97     40.76 o 
 -18   8   1      100.66       79.49     31.03 o 
 -17   8   1       38.83       41.41     31.73 o 
 -16   8   1      605.40      678.44     38.18 o 
 -15   8   1      324.74      286.94     37.93 o 
 -14   8   1      889.41      826.96     27.62 o 
 -13   8   1       86.88       51.49     28.58 o 
 -12   8   1       25.94       52.21     26.82 o 
 -11   8   1     1724.62     1673.85     34.07 o 
 -10   8   1      112.13      294.42     45.73 o 
  -9   8   1     1154.54     1246.69     43.91 o 
  -8   8   1     1601.94     1543.09     38.33 o 
  -7   8   1     3924.58     3771.78     83.57 o 
  -6   8   1     1809.48     1847.55     47.36 o 
  -5   8   1      542.82      493.62     28.16 o 
  -4   8   1      235.29      207.44     22.47 o 
  -3   8   1      133.14      105.32     33.62 o 
  -2   8   1       28.79       86.17     29.92 o 
  -1   8   1     1709.60     1860.88     38.86 o 
   0   8   1     3849.05     4134.52     83.41 o 
   1   8   1       71.51       44.53     37.64 o 
   2   8   1      496.54      538.75     32.85 o 
   3   8   1      143.78      105.73     25.89 o 
   4   8   1      444.38      412.44     25.59 o 
   5   8   1       42.02       27.50     23.88 o 
   6   8   1     3412.77     3371.87    146.87 o 
   7   8   1        5.47       10.47     18.72 o 
   8   8   1      677.80      639.65     22.02 o 
   9   8   1     2759.74     2857.51     81.10 o 
  10   8   1        2.93       12.86     23.82 o 
  11   8   1       21.56       35.52     21.89 o 
  12   8   1       14.83       14.33     27.71 o 
  13   8   1       21.98       67.63     24.48 o 
  14   8   1       12.45        1.35     44.59 o 
  15   8   1     1420.38     1473.29     99.59 o 
  16   8   1       38.01       22.72     28.89 o 
  17   8   1      350.76      388.27     35.38 o 
  18   8   1       11.86       26.62     39.53 o 
  19   8   1      664.77      501.57     38.47 o 
 -20   9   1        0.47       63.82     42.42 o 
 -19   9   1      120.75      132.23     36.27 o 
 -18   9   1      508.57      504.74     56.45 o 
 -17   9   1     2849.10     2788.71    177.67 o 
 -16   9   1      144.51      150.01     29.58 o 
 -15   9   1      484.43      491.93     30.85 o 
 -14   9   1     2702.76     2706.20     48.27 o 
 -13   9   1       10.43       34.51     27.62 o 
 -12   9   1     3098.15     3073.11     88.84 o 
 -11   9   1        1.73       45.46     25.41 o 
 -10   9   1     1795.03     1787.89     63.32 o 
  -9   9   1     2656.14     2693.02     33.36 o 
  -8   9   1      812.54      962.17     33.08 o 
  -7   9   1     1641.77     1413.58     57.05 o 
  -6   9   1    18218.09    18767.32    293.28 o 
  -5   9   1     3128.14     3023.19     50.61 o 
  -4   9   1        8.34      -27.90     27.90 o 
  -3   9   1     5043.77     4582.56    125.66 o 
  -2   9   1     9976.02     9095.59    264.99 o 
  -1   9   1     1464.83     1394.33     39.32 o 
   0   9   1      698.96      789.21     29.37 o 
   1   9   1    11254.62    10247.87    378.01 o 
   2   9   1     5674.90     5786.89    395.98 o 
   3   9   1       20.24      802.78    420.31 o 
   4   9   1      135.42      162.76     21.36 o 
   5   9   1    20543.20    20220.83    363.33 o 
   6   9   1     4608.83     4395.16     60.95 o 
   7   9   1      270.36      344.16     29.31 o 
   8   9   1       40.13      182.64     28.36 o 
   9   9   1     2143.29     2291.35     63.57 o 
  10   9   1     1035.43     1039.14     28.86 o 
  11   9   1        0.83       77.30     23.56 o 
  12   9   1      111.61      144.98     23.73 o 
  13   9   1     2569.36     2460.91     55.51 o 
  14   9   1      273.67      251.43     30.43 o 
  15   9   1     2124.63     2026.13     49.45 o 
  16   9   1      757.30      715.61     48.41 o 
  17   9   1     2118.10     1982.40     96.06 o 
  18   9   1       14.43        7.79     40.73 o 
  19   9   1      105.74      102.92     30.33 o 
 -19  10   1      450.08      455.29     36.66 o 
 -18  10   1        2.80        2.48     33.19 o 
 -17  10   1      364.57      375.84     34.37 o 
 -16  10   1        5.40       69.29     28.53 o 
 -15  10   1     1582.77     1589.21     74.95 o 
 -14  10   1       65.16      111.86     28.81 o 
 -13  10   1       66.82      100.05     25.50 o 
 -12  10   1     6172.04     6049.60    167.17 o 
 -11  10   1        3.31       -0.73     21.75 o 
 -10  10   1      688.26      666.38     29.14 o 
  -9  10   1     1014.17     1219.57     47.29 o 
  -8  10   1      208.45      162.98     34.86 o 
  -7  10   1     2729.19     2655.49     50.22 o 
  -6  10   1      590.29      560.05     77.60 o 
  -5  10   1     6526.86     5859.07    166.24 o 
  -4  10   1      183.44      223.78     34.28 o 
  -3  10   1      356.26      313.75     26.68 o 
  -2  10   1      552.61      499.44     25.27 o 
  -1  10   1     1162.18     1121.11     41.34 o 
   0  10   1      359.59      570.73     36.41 o 
   1  10   1      521.73      496.96     28.27 o 
   2  10   1       24.89       44.46     23.42 o 
   3  10   1      485.68      390.69     23.72 o 
   4  10   1     2216.02     2339.38    114.91 o 
   5  10   1     4154.05     3970.40     67.84 o 
   6  10   1     3227.61     3515.34    112.34 o 
   7  10   1        7.47        3.03     26.01 o 
   8  10   1     5940.41     6092.12    106.15 o 
   9  10   1      452.16      495.42     30.86 o 
  10  10   1     1052.72     1061.78     45.50 o 
  11  10   1     2218.92     2313.86     52.85 o 
  12  10   1      804.85      750.83     32.82 o 
  13  10   1     1319.09     1393.53     61.20 o 
  14  10   1      231.04      194.47     33.76 o 
  15  10   1     1012.42      938.65     37.15 o 
  16  10   1     1471.90     1467.74     93.55 o 
  17  10   1      915.44      891.01     38.68 o 
  18  10   1       61.25       42.61     53.67 o 
 -18  11   1     1126.51     1004.55     35.42 o 
 -17  11   1      352.75      345.15     34.53 o 
 -16  11   1       24.80       27.58     30.24 o 
 -15  11   1      361.20      336.63     29.87 o 
 -14  11   1     3202.86     3178.74     80.97 o 
 -13  11   1     1156.55     1186.48     32.51 o 
 -12  11   1     1471.82     1503.68     36.29 o 
 -11  11   1     1691.73     1637.49     27.75 o 
 -10  11   1     2836.58     3087.04    121.70 o 
  -9  11   1     3280.48     3215.73     98.73 o 
  -8  11   1      592.02      700.90     49.05 o 
  -7  11   1      912.59     1496.19     56.28 o 
  -6  11   1    10267.79    10867.53    138.70 o 
  -5  11   1       77.86       25.81     66.00 o 
  -4  11   1       11.55      586.36    310.46 o 
  -3  11   1     5234.44     5656.49    175.73 o 
  -2  11   1     4923.72     5640.89    374.58 o 
  -1  11   1     2378.65     2951.94    194.22 o 
   0  11   1     1745.57     2375.15     69.73 o 
   1  11   1     4458.57     5000.63    118.06 o 
   2  11   1     4928.05     5220.96    356.30 o 
   3  11   1        9.73      794.28    135.86 o 
   4  11   1      174.19      109.04     29.16 o 
   5  11   1     5336.11     5420.63    196.32 o 
   6  11   1     8590.82     8523.39    179.71 o 
   7  11   1     2538.65     2668.56     85.91 o 
   8  11   1      522.50      593.07     35.31 o 
   9  11   1     9165.96     9314.89    131.48 o 
  10  11   1       33.14      100.31     25.89 o 
  11  11   1      106.24       72.43     19.82 o 
  12  11   1     1956.14     2045.16     63.02 o 
  13  11   1     3969.39     4235.07     82.78 o 
  14  11   1       14.32       55.83     30.79 o 
  15  11   1       13.21      -23.22     23.22 o 
  16  11   1     1288.78     1174.52     62.43 o 
  17  11   1      489.48      457.71     41.81 o 
  18  11   1      216.96      121.50     39.39 o 
 -18  12   1      423.66      420.88     43.56 o 
 -17  12   1     1356.22     1302.73     50.39 o 
 -16  12   1     2030.53     1931.53     39.93 o 
 -15  12   1     1475.83     1426.30     55.48 o 
 -14  12   1      155.50      196.14     29.29 o 
 -13  12   1     2753.40     2713.50     50.07 o 
 -12  12   1     1125.98     1009.40     35.92 o 
 -11  12   1      771.21      868.84     33.56 o 
 -10  12   1      541.32      511.39     20.90 o 
  -9  12   1     4173.34     4201.64    157.61 o 
  -8  12   1      649.19      638.69     31.12 o 
  -7  12   1      426.35      394.83     28.14 o 
  -6  12   1      203.68      169.46     35.33 o 
  -5  12   1     6107.47     6530.04    219.90 o 
  -4  12   1       11.65      602.64    296.13 o 
  -3  12   1     4278.60     4481.41    207.08 o 
  -2  12   1      807.77     2919.42    484.77 o 
  -1  12   1    10620.65    10760.00    326.13 o 
   0  12   1      439.09     2087.56    276.69 o 
   1  12   1     4638.42     4836.55    252.43 o 
   2  12   1     5496.13     5848.34    313.96 o 
   3  12   1     1971.84     2422.23    298.44 o 
   4  12   1     6389.02     6183.47    222.81 o 
   5  12   1      828.27      718.28     64.26 o 
   6  12   1      475.68      390.68     28.98 o 
   7  12   1     1030.02     1027.83     27.19 o 
   8  12   1     2444.26     2632.21    129.34 o 
   9  12   1        5.83       63.25     22.19 o 
  10  12   1     3393.30     3358.35     55.77 o 
  11  12   1      847.24      940.30     39.39 o 
  12  12   1     1442.28     1526.21     76.80 o 
  13  12   1       12.69      -26.50     26.50 o 
  14  12   1     1887.03     1832.57     37.71 o 
  15  12   1       20.58      102.16     57.33 o 
  16  12   1     3473.86     3256.77     50.01 o 
  17  12   1      116.72       90.46     44.46 o 
 -17  13   1      981.67     1067.38     48.85 o 
 -16  13   1      779.00      776.43     51.65 o 
 -15  13   1       76.07       96.00     37.37 o 
 -14  13   1     1534.47     1681.62     37.79 o 
 -13  13   1      601.99      582.50     27.92 o 
 -12  13   1      279.37      246.14     26.15 o 
 -11  13   1     7171.14     6921.11    178.60 o 
 -10  13   1     3477.42     3503.60     54.95 o 
  -9  13   1       76.36      143.19     27.72 o 
  -8  13   1     1149.94     1177.41     33.75 o 
  -7  13   1      236.23      243.76     28.32 o 
  -6  13   1      571.30      571.38     34.60 o 
  -5  13   1      367.27      362.97     37.71 o 
  -4  13   1       96.53      108.74     28.01 o 
  -3  13   1        8.24       82.07     34.14 o 
  -2  13   1      902.20     1003.46     59.37 o 
  -1  13   1      407.03      488.55     37.04 o 
   0  13   1      185.88      348.46     61.38 o 
   1  13   1     1286.05     1209.03     31.00 o 
   2  13   1      932.26      898.22     31.20 o 
   3  13   1      393.94      398.33     28.44 o 
   4  13   1      807.01      838.16     55.71 o 
   5  13   1      190.50      214.65     25.44 o 
   6  13   1       10.52       22.12     26.17 o 
   7  13   1      391.87      379.19     21.97 o 
   8  13   1     1822.86     1878.04     47.61 o 
   9  13   1      506.61      497.50     48.13 o 
  10  13   1      524.40      869.63     47.71 o 
  11  13   1      262.35      272.23     26.26 o 
  12  13   1      706.45      752.60     32.90 o 
  13  13   1     2038.64     1949.76     89.13 o 
  14  13   1     1833.63     1926.23     48.21 o 
  15  13   1      613.18      585.57     70.47 o 
  16  13   1     1130.88     1046.10     32.39 o 
 -16  14   1       66.70       84.69     38.45 o 
 -15  14   1       84.92       41.96     30.73 o 
 -14  14   1     1505.23     1514.46     45.74 o 
 -13  14   1       13.19       50.78     38.19 o 
 -12  14   1       14.45       32.38     31.40 o 
 -11  14   1      644.78      633.45     58.77 o 
 -10  14   1       88.61      161.73     30.88 o 
  -9  14   1     1507.46     1520.77     43.52 o 
  -8  14   1        7.80       90.87     38.64 o 
  -7  14   1     1631.19     1648.76     51.78 o 
  -6  14   1       45.36       44.55     28.02 o 
  -5  14   1      100.23       23.96     30.99 o 
  -4  14   1     1736.73     2029.54    152.44 o 
  -3  14   1     2330.33     2139.83    100.15 o 
  -2  14   1     1106.41     1048.13     27.51 o 
  -1  14   1      189.75      246.90     27.47 o 
   0  14   1      351.78      352.64     38.37 o 
   1  14   1        2.75      162.54     35.95 o 
   2  14   1     1038.88     1163.66     45.96 o 
   3  14   1      401.43      431.11     51.04 o 
   4  14   1      470.21      459.29     29.32 o 
   5  14   1      175.56      169.85     33.75 o 
   6  14   1        5.52      114.61     34.58 o 
   7  14   1     1098.34     1087.78     36.16 o 
   8  14   1      521.59      537.97     27.51 o 
   9  14   1      873.48      827.72     34.58 o 
  10  14   1     4819.18     5053.75     71.86 o 
  11  14   1      548.70      594.19     32.56 o 
  12  14   1      527.56      491.77     37.83 o 
  13  14   1       21.84      114.48     31.43 o 
  14  14   1       57.44       78.25     36.87 o 
  15  14   1      145.90      160.68     38.19 o 
 -15  15   1       27.05       51.59     38.09 o 
 -14  15   1      196.27       99.98     40.20 o 
 -13  15   1       10.10       55.75     49.90 o 
 -12  15   1      685.60      642.66     32.50 o 
 -11  15   1      104.79      109.06     26.47 o 
 -10  15   1     1148.25     1240.62     40.70 o 
  -9  15   1      174.08      159.97     35.82 o 
  -8  15   1       37.76       44.22     27.87 o 
  -7  15   1      400.02      395.05     38.85 o 
  -6  15   1     1067.51     1129.02     49.58 o 
  -5  15   1       81.29      111.64     31.53 o 
  -4  15   1       40.08      560.22    200.74 o 
  -3  15   1     3238.10     3142.16    105.25 o 
  -2  15   1     1202.26     1327.90     67.47 o 
  -1  15   1      976.87     1013.57     55.68 o 
   0  15   1     1098.75     1315.19     97.01 o 
   1  15   1      950.85     1003.67     62.26 o 
   2  15   1      625.07      787.34     51.75 o 
   3  15   1     1154.34     1211.04     33.53 o 
   4  15   1        4.06       47.66     35.14 o 
   5  15   1      449.29      499.63     31.77 o 
   6  15   1       98.39       57.67     30.96 o 
   7  15   1      172.35      232.36     32.88 o 
   8  15   1      788.92      771.25     29.35 o 
   9  15   1      285.13      328.44     48.02 o 
  10  15   1      177.00      124.63     29.03 o 
  11  15   1       70.76       26.32     42.16 o 
  12  15   1      267.63      296.02     38.73 o 
  13  15   1      119.39      117.56     67.16 o 
  14  15   1       55.57       52.36     56.97 o 
 -13  16   1      667.62      662.95     55.85 o 
 -12  16   1      119.32       74.67     31.11 o 
 -11  16   1       44.22       32.79     37.13 o 
 -10  16   1      245.01      234.48     34.68 o 
  -9  16   1      458.48      469.32     32.62 o 
  -8  16   1       36.00       62.53     37.34 o 
  -7  16   1      528.70      499.88     35.06 o 
  -6  16   1      264.15      226.53     35.94 o 
  -5  16   1       41.22       35.83     33.01 o 
  -4  16   1      118.54      123.69     37.93 o 
  -3  16   1      273.34      294.90     33.78 o 
  -2  16   1        5.14       23.20     43.78 o 
  -1  16   1       90.39      212.05     61.91 o 
   0  16   1      752.03      628.93     30.18 o 
   1  16   1     1097.16     1155.40     87.73 o 
   2  16   1      381.22      395.72     33.08 o 
   3  16   1       64.13       93.24     34.41 o 
   4  16   1       75.71       56.00     56.94 o 
   5  16   1       30.02      -18.31     38.52 o 
   6  16   1      193.50      188.07     32.46 o 
   7  16   1        0.27       59.53     28.25 o 
   8  16   1      660.57      572.37     24.90 o 
   9  16   1      278.25      305.75     30.31 o 
  10  16   1      232.21      288.19     31.52 o 
  11  16   1       50.29       78.66     33.17 o 
  12  16   1      506.86      479.08     36.67 o 
 -12  17   1        8.01      -11.01     36.72 o 
 -11  17   1       73.76       48.89     33.77 o 
 -10  17   1      810.19      732.73     49.60 o 
  -9  17   1       25.32       26.77     33.98 o 
  -8  17   1      109.91      156.15     34.52 o 
  -7  17   1      532.88      695.62     96.81 o 
  -6  17   1      913.40      775.93     67.58 o 
  -5  17   1       75.12       95.90     31.84 o 
  -4  17   1       38.85      212.86    110.48 o 
  -3  17   1     1733.62     1667.19     52.12 o 
  -2  17   1     1799.00     1651.20     51.77 o 
  -1  17   1     1090.75      953.83     34.68 o 
   0  17   1       30.34      135.73     36.62 o 
   1  17   1      244.10      364.90     70.34 o 
   2  17   1      530.45      627.99     30.85 o 
   3  17   1       61.01       97.07     27.59 o 
   4  17   1       30.14       89.36     35.77 o 
   5  17   1      919.12      896.34     33.51 o 
   6  17   1     1490.80     1303.04     36.39 o 
   7  17   1        0.46      -19.66     28.20 o 
   8  17   1      106.61       91.40     29.61 o 
   9  17   1     1148.30     1061.09     36.61 o 
  10  17   1      886.81      836.37     30.34 o 
  11  17   1        9.56      -14.39     56.98 o 
 -10  18   1       50.39       74.66     34.60 o 
  -9  18   1     1304.40     1197.28     36.84 o 
  -8  18   1      665.39      653.38     43.54 o 
  -7  18   1      874.65      831.70     63.16 o 
  -6  18   1       28.01       88.87     38.53 o 
  -5  18   1     1166.49     1209.02     44.76 o 
  -4  18   1        2.39       39.29     51.40 o 
  -3  18   1      539.16      684.32     39.52 o 
  -2  18   1       29.15      403.44    107.22 o 
  -1  18   1     2628.76     2635.04     42.25 o 
   0  18   1      639.32      877.02     70.78 o 
   1  18   1     2835.71     2723.57    119.63 o 
   2  18   1     1701.74     1710.20     44.50 o 
   3  18   1      249.67      287.42     35.80 o 
   4  18   1     2688.59     2553.41     73.84 o 
   5  18   1      856.88      753.09     52.75 o 
   6  18   1      397.31      409.69     46.63 o 
   7  18   1      157.98      180.09     38.86 o 
   8  18   1     1214.57     1107.06     32.24 o 
   9  18   1      101.70      113.75     36.74 o 
  -7  19   1      246.79      123.75     44.82 o 
  -6  19   1       79.11       67.27     29.88 o 
  -5  19   1      935.28      895.21     48.31 o 
  -4  19   1      263.09      269.93     37.74 o 
  -3  19   1      562.10      546.26     35.41 o 
  -2  19   1      129.89       94.14     34.86 o 
  -1  19   1       12.28      -34.39     34.39 o 
   0  19   1       27.90       85.81     64.05 o 
   1  19   1      162.02      123.25     35.11 o 
   2  19   1      271.63      209.09     35.20 o 
   3  19   1       90.65      119.99     34.46 o 
   4  19   1       10.39       67.68     42.93 o 
   5  19   1       42.02       27.20     29.29 o 
   6  19   1        6.28       -9.96     62.58 o 
  -1  20   1      318.13      194.96     44.67 o 
   0  20   1      519.02      408.46     53.11 o 
 -22   0   2       17.19      -45.14     45.14 o 
 -21   0   2      277.93      246.96     46.98 o 
 -20   0   2     5772.87     5465.11     86.28 o 
 -19   0   2      151.30       65.44     40.64 o 
 -18   0   2     3226.61     3217.73     72.49 o 
 -17   0   2     2536.44     2461.94     73.12 o 
 -16   0   2      837.55      791.10     44.73 o 
 -15   0   2        3.86       20.88     37.17 o 
 -14   0   2     1900.16     1899.14     44.05 o 
 -13   0   2    12077.81    12249.52    169.19 o 
 -12   0   2     4439.19     4158.37     62.65 o 
 -11   0   2     1803.15     1745.28     48.78 o 
 -10   0   2       64.95       85.92     40.63 o 
  -9   0   2    17079.54    17216.75    656.15 o 
  -8   0   2     1358.69     1085.37     61.20 o 
  -7   0   2     1552.82     1567.64     67.15 o 
  -6   0   2     2746.48     2728.40     85.88 o 
  -3   0   2      349.90      414.44    131.59 o 
  -2   0   2    11170.85    10948.50    235.65 o 
  -1   0   2     1819.88     1916.99     81.10 o 
   0   0   2     3490.70     3609.84     95.41 o 
   1   0   2    14865.87    14180.27    262.11 o 
   2   0   2     8956.28     7795.28     85.47 o 
   3   0   2    58418.84    61347.26    269.77 o 
   4   0   2    10231.51     9537.00    587.14 o 
   5   0   2     3768.32     3472.78    229.65 o 
   6   0   2     8314.77     7641.49    115.95 o 
   7   0   2      719.17      431.17     40.82 o 
   8   0   2     4897.35     4903.62     81.10 o 
   9   0   2     3449.77     3334.82     68.73 o 
  10   0   2     1406.55     1175.94     41.42 o 
  11   0   2     1823.39     1694.72     98.10 o 
  12   0   2     3500.55     3538.22    162.73 o 
  13   0   2     3003.99     3028.76    102.68 o 
  14   0   2      237.17      314.10     39.52 o 
  15   0   2     4631.34     4677.92     44.16 o 
  16   0   2       35.30      127.05     42.28 o 
  17   0   2      243.60      192.80     31.89 o 
  18   0   2     3342.05     3460.55     37.04 o 
  19   0   2      311.15      330.46     47.88 o 
  20   0   2     2393.10     2423.56     44.80 o 
 -22   1   2      131.25      155.20     32.01 o 
 -21   1   2       23.12       51.97     30.12 o 
 -20   1   2      204.56      176.45     28.12 o 
 -19   1   2      194.80      219.64     26.74 o 
 -18   1   2       40.00       35.92     29.41 o 
 -17   1   2      205.04      247.79     25.33 o 
 -16   1   2       64.80       42.63     25.37 o 
 -15   1   2      108.94      149.15     29.13 o 
 -14   1   2       72.92       42.46     29.68 o 
 -13   1   2      300.01      308.28     31.00 o 
 -12   1   2       23.85        5.06     24.13 o 
 -11   1   2     2415.38     2334.40     32.66 o 
 -10   1   2      456.04      441.14     27.05 o 
  -9   1   2       64.14       60.07     27.17 o 
  -8   1   2        7.72       18.65     30.41 o 
  -7   1   2     5854.41     5696.51    140.06 o 
  -6   1   2     4785.80     4723.80    104.39 o 
  -5   1   2     2251.80     2149.26     75.62 o 
  -3   1   2      660.93      509.35     75.39 o 
  -2   1   2    15280.37    15080.47    242.61 o 
  -1   1   2     2079.05     2068.77     69.28 o 
   0   1   2     1067.57     1052.83     42.56 o 
   1   1   2     6799.48     6257.69    152.77 o 
   2   1   2     7163.71     6619.74     64.39 o 
   3   1   2     5148.34     4756.04     65.38 o 
   4   1   2      109.90       77.03     25.01 o 
   5   1   2     7297.57     6718.96    150.75 o 
   6   1   2      210.06      119.48     25.22 o 
   7   1   2     1088.64      927.28     23.66 o 
   8   1   2     1160.69     1014.45     33.35 o 
   9   1   2     1687.91     1648.72     28.45 o 
  10   1   2     3119.82     2863.00     92.50 o 
  11   1   2      556.25      537.84     28.48 o 
  12   1   2       95.08      104.54     23.58 o 
  13   1   2      477.59      494.57     30.32 o 
  14   1   2      477.66      494.06     21.89 o 
  15   1   2        0.63      -24.47     24.47 o 
  16   1   2     1146.29     1183.20     26.27 o 
  17   1   2      255.79      273.50     29.63 o 
  18   1   2      447.40      394.39     28.71 o 
  19   1   2       24.61       45.71     33.76 o 
  20   1   2      386.50      415.89     25.99 o 
 -22   2   2       59.13       55.30     31.86 o 
 -21   2   2       63.60       69.35     32.78 o 
 -20   2   2     5072.56     4951.92    116.69 o 
 -19   2   2     1254.05     1231.24     30.76 o 
 -18   2   2      138.73      107.15     27.50 o 
 -17   2   2      581.78      582.71     26.12 o 
 -16   2   2     1767.64     1796.78     31.96 o 
 -15   2   2      519.10      449.71     27.73 o 
 -14   2   2        8.97       -2.07     29.43 o 
 -13   2   2     2180.02     2259.37     36.00 o 
 -12   2   2     5748.28     5612.31     77.08 o 
 -11   2   2      993.36      903.09     28.18 o 
 -10   2   2       39.09       44.30     23.34 o 
  -9   2   2       21.48       -7.02     28.18 o 
  -8   2   2     8812.22     8603.86    140.98 o 
  -7   2   2     2314.43     2442.05     66.70 o 
  -6   2   2     1594.09     1532.41     46.65 o 
  -5   2   2    25001.28    26181.64   2915.66 o 
  -4   2   2     2835.26     2542.96     62.68 o 
  -3   2   2     3078.36     3076.33     94.53 o 
  -2   2   2       73.85       63.13     44.89 o 
  -1   2   2     1592.42     1607.49     88.63 o 
   0   2   2        4.14       -4.13     38.74 o 
   1   2   2       31.54       34.81     34.75 o 
   2   2   2     1057.54      980.14     29.88 o 
   3   2   2     7550.62     6312.47    104.78 o 
   4   2   2       64.64       18.78     25.45 o 
   5   2   2        3.64      -18.74     26.08 o 
   6   2   2     2087.37     1886.48     35.80 o 
   7   2   2     6814.98     6153.98    146.65 o 
   8   2   2      267.28      269.48     23.79 o 
   9   2   2      576.33      571.21     22.37 o 
  10   2   2     5548.44     5398.74     84.18 o 
  11   2   2    10048.92    10748.27    128.44 o 
  12   2   2      885.39      869.35     25.08 o 
  13   2   2        3.69        7.60     29.07 o 
  14   2   2     5112.60     5078.41    150.81 o 
  15   2   2       10.91        7.32     34.54 o 
  16   2   2      276.38      261.82     26.23 o 
  17   2   2     1450.84     1443.59     30.89 o 
  18   2   2     2797.15     2870.66     32.06 o 
  19   2   2      989.77      915.06     28.69 o 
  20   2   2      596.75      560.00     31.85 o 
 -22   3   2       14.25       38.03     34.03 o 
 -21   3   2       18.17       36.27     32.62 o 
 -20   3   2        5.75       -4.36     30.98 o 
 -19   3   2       33.32       65.73     24.50 o 
 -18   3   2      792.60      693.88     28.70 o 
 -17   3   2       12.22       35.55     30.24 o 
 -16   3   2      108.70      111.75     27.71 o 
 -15   3   2      954.90      928.26     29.71 o 
 -14   3   2       15.25       21.70     29.47 o 
 -13   3   2      563.70      534.47     31.57 o 
 -12   3   2       33.10       28.01     31.18 o 
 -11   3   2      522.52      481.86     27.41 o 
 -10   3   2     1531.67     1537.74     51.66 o 
  -9   3   2       53.25       33.56     31.25 o 
  -8   3   2       59.32       65.69     32.76 o 
  -7   3   2     8586.02     9097.99    166.07 o 
  -6   3   2     9199.26     9784.08    223.08 o 
  -5   3   2      670.63      584.57     40.33 o 
  -4   3   2     3325.63     3331.13    119.15 o 
  -3   3   2     1070.57     1141.41     47.48 o 
  -2   3   2     1231.81     1139.65     68.46 o 
  -1   3   2     1544.07     1397.54     44.22 o 
   0   3   2     1262.31     1114.49     42.03 o 
   1   3   2      179.58      174.80     30.36 o 
   2   3   2     4551.10     4049.37    120.65 o 
   3   3   2      558.90      573.04     26.63 o 
   4   3   2     9236.75     8748.97    142.95 o 
   5   3   2    10874.00    11665.54    315.22 o 
   6   3   2     1066.26     1004.47     23.83 o 
   7   3   2      104.32      120.66     21.55 o 
   8   3   2       14.62       20.29     18.65 o 
   9   3   2      324.18      351.69     23.32 o 
  10   3   2      333.85      388.52     21.25 o 
  11   3   2      142.23      138.72     24.19 o 
  12   3   2       21.84       25.80     23.24 o 
  13   3   2       71.51       67.30     26.53 o 
  14   3   2       13.01       -5.29     23.70 o 
  15   3   2      113.37      147.01     27.25 o 
  16   3   2     3959.91     4014.03     94.21 o 
  17   3   2      316.28      397.34     26.89 o 
  18   3   2        0.03       -7.39     19.73 o 
  19   3   2      330.84      338.74     30.20 o 
  20   3   2       50.12       54.87     26.51 o 
 -22   4   2      135.45       91.90     41.89 o 
 -21   4   2        5.48       55.70     39.36 o 
 -20   4   2     1810.57     1876.02     56.65 o 
 -19   4   2     2550.82     2415.96     91.21 o 
 -18   4   2       61.06       89.83     31.79 o 
 -17   4   2     1074.02     1087.09     38.09 o 
 -16   4   2     4873.42     4757.39     49.33 o 
 -15   4   2     2304.05     2270.62     54.13 o 
 -14   4   2        1.49        8.91     29.56 o 
 -13   4   2      187.17      186.40     34.15 o 
 -12   4   2    14965.64    15707.64    180.01 o 
 -11   4   2      770.55      746.51     30.59 o 
 -10   4   2     1477.09     1570.71     44.92 o 
  -9   4   2      269.90      199.84     24.24 o 
  -8   4   2     3184.70     2858.15     66.09 o 
  -7   4   2       34.17       44.26     23.53 o 
  -6   4   2      356.82      400.30     32.64 o 
  -5   4   2    19979.77    20371.99    382.48 o 
  -4   4   2     8403.66     8027.40    134.61 o 
  -3   4   2     1584.97     1538.12     43.71 o 
  -2   4   2      821.73      886.13     40.04 o 
  -1   4   2     7101.10     6823.54    215.01 o 
   0   4   2      614.06      553.37     35.76 o 
   1   4   2        3.44      -13.55     34.91 o 
   2   4   2      114.56      123.88     26.85 o 
   3   4   2    47180.30    49743.40   1626.81 o 
   4   4   2     1798.95     1820.24     46.67 o 
   5   4   2       39.79       38.77     22.96 o 
   6   4   2     4089.39     3935.36     65.62 o 
   7   4   2     3189.72     2909.91     50.54 o 
   8   4   2     1696.52     1714.03     48.68 o 
   9   4   2      220.60      232.51     21.30 o 
  10   4   2     9496.13     9982.16     69.14 o 
  11   4   2     9614.08     9945.44    303.00 o 
  12   4   2      379.93      446.04     24.29 o 
  13   4   2     1462.37     1455.89     43.22 o 
  14   4   2     4691.06     4670.10    112.42 o 
  15   4   2       36.80      -24.75     30.23 o 
  16   4   2       87.34       57.41     29.48 o 
  17   4   2      705.42      745.22     27.64 o 
  18   4   2     4630.28     4273.28     57.09 o 
  19   4   2      799.95      776.29     31.97 o 
  20   4   2        7.98       20.46     39.52 o 
 -21   5   2       54.70       40.86     39.35 o 
 -20   5   2      137.63      106.26     36.23 o 
 -19   5   2       93.25       66.52     34.12 o 
 -18   5   2      985.23      898.86     37.10 o 
 -17   5   2        1.08      -13.18     36.28 o 
 -16   5   2       12.07        3.98     30.11 o 
 -15   5   2       47.13       51.94     28.19 o 
 -14   5   2      444.78      473.30     34.18 o 
 -13   5   2     1115.69     1070.23     33.59 o 
 -12   5   2      332.93      335.53     36.67 o 
 -11   5   2       32.44       72.88     34.91 o 
 -10   5   2     1303.16     1296.19     29.05 o 
  -9   5   2      305.79      295.35     26.81 o 
  -8   5   2     1256.85     1168.22     30.37 o 
  -7   5   2        7.80       20.82     28.00 o 
  -6   5   2      743.11      832.12     34.46 o 
  -5   5   2     1944.27     1838.79     39.31 o 
  -4   5   2       81.58       66.65     30.24 o 
  -3   5   2       24.64       60.32     34.08 o 
  -2   5   2     2316.89     2165.37     35.73 o 
  -1   5   2       87.38       77.82     30.74 o 
   0   5   2      662.36      684.78     37.04 o 
   1   5   2      929.11      784.49     36.06 o 
   2   5   2      794.97      764.10     30.29 o 
   3   5   2      519.97      439.37     26.73 o 
   4   5   2     2775.29     2686.86     35.24 o 
   5   5   2     4101.74     4318.62    135.28 o 
   6   5   2      730.87      679.16     29.11 o 
   7   5   2     1433.32     1155.20     25.53 o 
   8   5   2       60.46       48.60     16.65 o 
   9   5   2      215.61      209.42     22.27 o 
  10   5   2        6.59       27.11     25.56 o 
  11   5   2      292.44      302.13     25.90 o 
  12   5   2      421.22      402.87     25.36 o 
  13   5   2       73.02       51.92     24.39 o 
  14   5   2       68.49       38.21     25.08 o 
  15   5   2      219.01      247.17     26.79 o 
  16   5   2      686.97      643.60     32.79 o 
  17   5   2      319.29      303.55     22.45 o 
  18   5   2      551.50      512.00     30.37 o 
  19   5   2       34.86       44.74     28.50 o 
  20   5   2      687.64      684.42     34.21 o 
 -21   6   2       86.21      105.23     39.37 o 
 -20   6   2     2071.67     2020.43     50.64 o 
 -19   6   2      456.99      452.35     33.22 o 
 -18   6   2      848.73      841.13     38.51 o 
 -17   6   2       55.06       57.48     35.91 o 
 -16   6   2     3624.77     3406.12    106.16 o 
 -15   6   2      123.91      136.45     27.73 o 
 -14   6   2     4643.11     4712.60     75.20 o 
 -13   6   2     2656.22     2575.39     57.95 o 
 -12   6   2    10780.84    11052.84    231.74 o 
 -11   6   2      253.10      257.72     31.33 o 
 -10   6   2      637.75      644.77     26.71 o 
  -9   6   2    14980.57    15009.30    270.19 o 
  -8   6   2     5063.39     4399.81     56.70 o 
  -7   6   2       38.89       32.63     26.57 o 
  -6   6   2        0.10        2.72     31.62 o 
  -5   6   2    17904.39    17379.44    207.76 o 
  -4   6   2    23311.96    22382.09    279.30 o 
  -3   6   2       69.74       66.10     32.49 o 
  -2   6   2     1125.12     1075.85     36.02 o 
  -1   6   2    29117.14    30119.98    562.76 o 
   0   6   2    13247.67    12945.33    176.45 o 
   1   6   2     2464.04     2405.62     41.29 o 
   2   6   2     3774.95     3466.07     71.70 o 
   3   6   2    41280.92    40459.00    728.49 o 
   4   6   2     2032.62     1831.04     67.40 o 
   5   6   2     4557.59     4389.46    112.59 o 
   6   6   2     6262.39     5719.31    113.34 o 
   7   6   2     5234.88     4673.13    130.27 o 
   8   6   2      190.34      165.46     18.55 o 
   9   6   2      523.23      497.64     28.74 o 
  10   6   2     3315.76     3233.94    117.39 o 
  11   6   2     4110.57     4024.95     37.43 o 
  12   6   2      299.65      357.73     27.41 o 
  13   6   2      800.83      799.41     40.05 o 
  14   6   2     1176.57     1223.19     32.55 o 
  15   6   2     3080.25     3099.18     71.42 o 
  16   6   2     1439.29     1510.91     33.94 o 
  17   6   2       94.45      143.16     24.37 o 
  18   6   2     3017.71     3062.79    111.91 o 
  19   6   2      363.74      433.71     33.41 o 
 -21   7   2      965.13      973.57     48.89 o 
 -20   7   2       74.78       44.85     39.91 o 
 -19   7   2      826.84      843.37     42.14 o 
 -18   7   2      107.15      160.61     34.47 o 
 -17   7   2      125.48      193.91     35.39 o 
 -16   7   2      126.52      150.22     33.36 o 
 -15   7   2      796.37      833.13     32.03 o 
 -14   7   2      221.58      226.33     28.73 o 
 -13   7   2      690.49      704.82     31.01 o 
 -12   7   2     1549.53     1572.49     39.10 o 
 -11   7   2     1847.63     1868.46     43.01 o 
 -10   7   2       11.77       25.94     28.21 o 
  -9   7   2      744.06      679.08     21.21 o 
  -8   7   2     1144.77     1052.46     26.48 o 
  -7   7   2     2688.67     2439.96     56.95 o 
  -6   7   2      698.90      597.08     28.43 o 
  -5   7   2      102.15       81.75     27.63 o 
  -4   7   2     8918.43     8495.80     69.76 o 
  -3   7   2      132.68      155.76     40.08 o 
  -2   7   2     9123.18     9199.61    122.72 o 
  -1   7   2      203.48      203.57     26.48 o 
   0   7   2      996.95      965.12     33.62 o 
   1   7   2     4635.50     4672.09    135.26 o 
   2   7   2     2439.81     2360.66     33.22 o 
   3   7   2      388.04      324.14     31.82 o 
   4   7   2      493.42      427.77     25.09 o 
   5   7   2      376.15      394.93     28.43 o 
   6   7   2     4657.47     4143.18    134.37 o 
   7   7   2       24.42       43.99     20.47 o 
   8   7   2     1123.86     1136.40     32.32 o 
   9   7   2     2898.92     2666.16     89.38 o 
  10   7   2     5273.82     5465.81    105.24 o 
  11   7   2      801.41      817.89     34.85 o 
  12   7   2        7.04       -7.04     26.18 o 
  13   7   2     1025.35      965.40     29.25 o 
  14   7   2      299.74      331.53     35.42 o 
  15   7   2     1563.90     1588.17     35.23 o 
  16   7   2        2.32       -4.80     28.41 o 
  17   7   2     1255.98     1208.43     32.71 o 
  18   7   2        1.06      -21.66     31.42 o 
  19   7   2      165.33      174.60     33.96 o 
 -20   8   2     1958.97     1967.87    106.89 o 
 -19   8   2      507.18      596.93     67.53 o 
 -18   8   2      445.10      385.34     34.93 o 
 -17   8   2     2449.70     2388.55     79.61 o 
 -16   8   2     2050.71     2089.81     40.44 o 
 -15   8   2       48.99       81.50     37.65 o 
 -14   8   2      195.67      174.83     27.45 o 
 -13   8   2      931.47      982.77     42.97 o 
 -12   8   2     4056.43     4085.68     81.74 o 
 -11   8   2      709.31      625.02     27.17 o 
 -10   8   2      155.51      184.05     30.92 o 
  -9   8   2     1120.82     1107.93     46.86 o 
  -8   8   2     6013.52     5764.44     89.13 o 
  -7   8   2       78.38       91.67     25.61 o 
  -6   8   2      111.35       84.39     26.08 o 
  -5   8   2     6625.95     6082.47    150.72 o 
  -4   8   2     1376.31     1044.87     27.03 o 
  -3   8   2     1478.53     1251.57     42.84 o 
  -2   8   2      269.53      214.02     24.05 o 
  -1   8   2     8792.77     8746.97     62.70 o 
   0   8   2     1238.37     2328.31    479.41 o 
   1   8   2        1.08       79.43     78.38 o 
   2   8   2     1085.84     1053.26     32.91 o 
   3   8   2       93.24      144.69     24.71 o 
   4   8   2     2494.40     2243.85     56.65 o 
   5   8   2     1248.89     1178.77     30.94 o 
   6   8   2      342.42      289.82     26.45 o 
   7   8   2     6748.95     6656.16    124.68 o 
   8   8   2      629.45      573.01     28.84 o 
   9   8   2     1569.87     1535.39     51.90 o 
  10   8   2     2223.10     2168.92     88.72 o 
  11   8   2     5446.21     5324.76    127.60 o 
  12   8   2       20.53       33.25     24.47 o 
  13   8   2      148.93      152.71     28.07 o 
  14   8   2     3198.27     3016.08     91.58 o 
  15   8   2      482.09      459.85     29.50 o 
  16   8   2      634.00      635.48     32.17 o 
  17   8   2      250.04      226.92     54.41 o 
  18   8   2      435.22      479.43     41.15 o 
  19   8   2      523.93      500.26     38.12 o 
 -20   9   2       38.51      -13.99     47.00 o 
 -19   9   2      108.02       83.36     40.42 o 
 -18   9   2      484.35      443.04     37.61 o 
 -17   9   2     1126.72     1113.57     33.56 o 
 -16   9   2       78.97       57.95     35.71 o 
 -15   9   2     1574.50     1599.92     39.83 o 
 -14   9   2      169.81      176.85     31.01 o 
 -13   9   2     2348.59     2214.31     66.31 o 
 -12   9   2     1579.40     1590.62     58.19 o 
 -11   9   2      945.16      934.78     29.47 o 
 -10   9   2     1890.65     1884.45     43.27 o 
  -9   9   2      496.61      536.88     29.20 o 
  -8   9   2     2189.95     2091.33     74.31 o 
  -7   9   2        6.11       15.13     35.65 o 
  -6   9   2     3797.79     3809.60     40.06 o 
  -5   9   2      980.55     1123.35     61.05 o 
  -4   9   2        3.10       -8.39     23.97 o 
  -3   9   2     1263.81     1145.79     53.69 o 
  -2   9   2     6197.09     6420.34    151.17 o 
  -1   9   2     2020.30     2378.40    312.60 o 
   0   9   2     4669.87     4979.33    132.05 o 
   1   9   2        7.26      925.87    208.02 o 
   2   9   2    10486.98    10171.77    129.97 o 
   3   9   2      258.13      -20.35    184.05 o 
   4   9   2     3326.40     3022.51     39.76 o 
   5   9   2     6433.53     6380.22    110.07 o 
   6   9   2     4970.04     5041.81    131.91 o 
   7   9   2      247.94      254.60     28.13 o 
   8   9   2       33.22       27.76     25.35 o 
   9   9   2     3201.34     3179.83    150.85 o 
  10   9   2        2.76      -21.61     21.61 o 
  11   9   2       13.48        1.05     25.19 o 
  12   9   2      138.89       92.76     29.18 o 
  13   9   2      263.94      307.26     28.48 o 
  14   9   2      413.19      413.38     61.07 o 
  15   9   2      743.74      720.46     50.78 o 
  16   9   2        2.60      -38.43     38.43 o 
  17   9   2     1687.21     1755.95    109.14 o 
  18   9   2       44.49       -5.90     36.65 o 
 -19  10   2      859.18      722.93     42.14 o 
 -18  10   2     1076.61     1085.16     42.62 o 
 -17  10   2      100.60       94.24     37.36 o 
 -16  10   2     3591.62     3573.85     59.44 o 
 -15  10   2      900.89      859.84     33.47 o 
 -14  10   2       79.46       45.94     27.79 o 
 -13  10   2       42.10       14.45     33.95 o 
 -12  10   2     2168.65     2135.38     81.09 o 
 -11  10   2       67.35       57.01     26.38 o 
 -10  10   2        0.82       39.70     27.21 o 
  -9  10   2        9.24       32.29     23.80 o 
  -8  10   2      295.19      286.28     33.96 o 
  -7  10   2      659.94      722.33     36.27 o 
  -6  10   2      710.36      726.72     36.92 o 
  -5  10   2      240.83      230.48     30.29 o 
  -4  10   2        7.24       10.51     23.00 o 
  -3  10   2        1.24      -10.30     22.53 o 
  -2  10   2      508.36      490.69     29.82 o 
  -1  10   2      233.97      279.69     32.19 o 
   0  10   2      300.83      304.97     25.63 o 
   1  10   2      407.75      401.13     25.13 o 
   2  10   2      123.87      106.56     25.88 o 
   3  10   2     1027.40      886.50     38.95 o 
   4  10   2      464.76      468.49     27.67 o 
   5  10   2      317.07      312.12     26.90 o 
   6  10   2      111.61      118.40     24.48 o 
   7  10   2      829.92      852.02     28.92 o 
   8  10   2        1.07      -25.85     25.85 o 
   9  10   2     3342.66     3322.67    127.64 o 
  10  10   2     1704.08     1587.55     31.49 o 
  11  10   2      261.14      242.56     20.56 o 
  12  10   2     1884.31     1916.54     48.61 o 
  13  10   2     1079.90     1071.03     45.06 o 
  14  10   2     1256.48     1135.11     38.69 o 
  15  10   2      955.10      877.26     30.26 o 
  16  10   2      144.15      151.85     30.96 o 
  17  10   2        9.52      -33.97     35.95 o 
 -18  11   2       29.06       50.98     45.17 o 
 -17  11   2     1318.34     1309.72     43.53 o 
 -16  11   2       31.90       29.38     37.28 o 
 -15  11   2      183.47      242.54     28.81 o 
 -14  11   2        1.40      -13.41     32.10 o 
 -13  11   2       50.47       10.34     27.71 o 
 -12  11   2      673.27      688.62     37.18 o 
 -11  11   2      267.22      275.62     27.91 o 
 -10  11   2        3.66       -1.34     28.32 o 
  -9  11   2     2278.04     2294.69     46.75 o 
  -8  11   2      806.69      717.33     34.43 o 
  -7  11   2     1719.93     1657.43     34.46 o 
  -6  11   2     4407.05     4245.07    133.66 o 
  -5  11   2     1636.20     1487.55     72.49 o 
  -4  11   2        6.26      101.43     60.69 o 
  -3  11   2     1208.89     1276.03     37.97 o 
  -2  11   2      155.35      284.85     76.00 o 
  -1  11   2      161.56      247.43     70.72 o 
   0  11   2     1160.11     1126.51     44.10 o 
   1  11   2     1092.81     1226.17     55.49 o 
   2  11   2      641.67      746.08     43.93 o 
   3  11   2      715.32      689.05     36.22 o 
   4  11   2      319.71      316.43     32.29 o 
   5  11   2     1661.21     1570.00     34.86 o 
   6  11   2      645.45      630.99     28.65 o 
   7  11   2        2.09        5.29     23.63 o 
   8  11   2     3761.15     3679.27    111.12 o 
   9  11   2       50.67       58.77     27.90 o 
  10  11   2       71.22       88.94     21.63 o 
  11  11   2      410.87      430.13     35.77 o 
  12  11   2      100.93      126.55     27.54 o 
  13  11   2        2.85      -13.92     26.79 o 
  14  11   2      493.91      536.86     32.35 o 
  15  11   2      860.30      783.89     52.17 o 
  16  11   2      257.01      278.26     48.71 o 
  17  11   2      413.67      456.37     36.58 o 
 -18  12   2      197.61      151.84     39.25 o 
 -17  12   2      224.36      178.29     36.12 o 
 -16  12   2     1537.94     1345.27     43.45 o 
 -15  12   2       38.65       72.49     34.49 o 
 -14  12   2      934.37      898.85     30.59 o 
 -13  12   2      652.01      628.32     30.23 o 
 -12  12   2       91.27       27.11     30.18 o 
 -11  12   2        3.59       27.91     31.03 o 
 -10  12   2      107.24       96.60     23.66 o 
  -9  12   2     3856.82     3538.27     99.10 o 
  -8  12   2     6275.37     6009.53    156.24 o 
  -7  12   2     1339.93     1250.81     32.83 o 
  -6  12   2      428.88      441.54     35.26 o 
  -5  12   2     1817.05     1725.49     38.44 o 
  -4  12   2     1742.46     1612.44     62.19 o 
  -3  12   2      242.74      566.27     98.21 o 
  -2  12   2     2562.12     3671.92    787.86 o 
  -1  12   2    12876.15    12962.96    117.74 o 
   0  12   2      635.96     2577.35    757.51 o 
   1  12   2       48.04      108.36     72.08 o 
   2  12   2     4947.59     4890.19    102.50 o 
   3  12   2     3659.49     3648.68     45.84 o 
   4  12   2     3916.47     3870.30    133.96 o 
   5  12   2      423.94      365.82     26.57 o 
   6  12   2       94.05       87.99     27.35 o 
   7  12   2     5706.92     5613.44    149.69 o 
   8  12   2      961.70      904.36     40.30 o 
   9  12   2      619.26      549.15     29.04 o 
  10  12   2     1077.86     1120.82     45.43 o 
  11  12   2        5.31      -22.49     32.47 o 
  12  12   2      947.20     1018.05     42.29 o 
  13  12   2        1.43      -33.76     33.76 o 
  14  12   2      943.41      902.77     42.70 o 
  15  12   2     1551.53     1464.75     69.32 o 
  16  12   2       28.94      -15.83     33.00 o 
 -17  13   2      519.59      484.38     40.04 o 
 -16  13   2       83.58       71.52     45.66 o 
 -15  13   2     1100.91     1009.52     58.09 o 
 -14  13   2       19.71       20.80     34.15 o 
 -13  13   2       11.33       -2.09     26.43 o 
 -12  13   2      146.50      247.90     29.03 o 
 -11  13   2     1133.59     1152.88     34.89 o 
 -10  13   2       91.56      120.72     43.32 o 
  -9  13   2     1042.05     1105.60     40.85 o 
  -8  13   2     2702.52     2608.59     33.55 o 
  -7  13   2     1609.34     1495.87     48.56 o 
  -6  13   2      173.82      125.00     27.14 o 
  -5  13   2     1197.45     1123.43     32.17 o 
  -4  13   2     1120.17     1112.68     36.89 o 
  -3  13   2      378.06      369.82     28.73 o 
  -2  13   2      206.44      237.98     31.26 o 
  -1  13   2       86.65      331.88     97.32 o 
   0  13   2     1742.05     1675.62     36.26 o 
   1  13   2      455.18      589.35     84.59 o 
   2  13   2        5.65      -20.37     26.94 o 
   3  13   2      155.10      158.19     33.56 o 
   4  13   2       94.48       76.37     29.36 o 
   5  13   2      107.75       88.75     26.30 o 
   6  13   2     2781.22     2706.11     80.60 o 
   7  13   2      428.49      477.41     26.16 o 
   8  13   2     3321.69     3422.98    111.58 o 
   9  13   2        7.06      -20.40     26.22 o 
  10  13   2      771.73      674.97     24.06 o 
  11  13   2      466.06      400.55     24.74 o 
  12  13   2      768.19      704.86     27.58 o 
  13  13   2      333.94      265.61     29.99 o 
  14  13   2      676.52      595.56     28.19 o 
  15  13   2      232.97      189.47     29.10 o 
 -16  14   2      422.29      354.24     40.01 o 
 -15  14   2       24.72       -8.60     33.14 o 
 -14  14   2       72.21      100.70     30.82 o 
 -13  14   2     1358.75     1297.07     36.25 o 
 -12  14   2      886.59      849.95     30.34 o 
 -11  14   2      261.86      210.97     34.17 o 
 -10  14   2       70.20       61.29     27.92 o 
  -9  14   2     4894.65     4890.81     98.51 o 
  -8  14   2     2108.35     2099.13     53.01 o 
  -7  14   2        5.70      -40.21     40.21 o 
  -6  14   2       34.52      -28.93     28.93 o 
  -5  14   2     3703.30     3512.50     36.18 o 
  -4  14   2     1026.43      915.24     28.38 o 
  -3  14   2      477.58      644.68     62.38 o 
  -2  14   2     1854.00     2365.23    208.56 o 
  -1  14   2     4692.56     4524.11     37.30 o 
   0  14   2      163.21     1114.99    312.16 o 
   1  14   2      107.52       75.23     25.48 o 
   2  14   2      805.39      739.01     32.23 o 
   3  14   2     1570.49     1495.11     35.65 o 
   4  14   2      822.49      720.75     36.79 o 
   5  14   2      206.66      176.60     38.63 o 
   6  14   2     2201.91     2192.23     64.32 o 
   7  14   2     4048.40     4200.88     76.99 o 
   8  14   2       53.71       49.32     28.03 o 
   9  14   2     1138.63     1085.82     29.09 o 
  10  14   2     1281.46     1153.69     38.07 o 
  11  14   2      511.97      449.80     39.95 o 
  12  14   2      214.63      234.46     26.40 o 
  13  14   2       28.90       18.19     29.12 o 
  14  14   2     1255.32     1061.93     49.86 o 
 -14  15   2       11.69       32.82     33.18 o 
 -13  15   2      148.39      107.25     33.84 o 
 -12  15   2     1524.08     1487.22     40.25 o 
 -11  15   2     1814.47     1824.93     40.29 o 
 -10  15   2     1053.20     1034.79     41.75 o 
  -9  15   2      656.42      622.32     34.14 o 
  -8  15   2     5428.02     5169.60    213.52 o 
  -7  15   2     3640.43     3536.76     53.66 o 
  -6  15   2       55.04       15.21     31.25 o 
  -5  15   2      204.03      162.73     34.03 o 
  -4  15   2     1574.39     1677.81     80.78 o 
  -3  15   2     1322.49     1634.92    114.80 o 
  -2  15   2     1949.15     1999.59     81.17 o 
  -1  15   2      620.28     1078.62    173.09 o 
   0  15   2     3384.75     3547.66     86.80 o 
   1  15   2       64.80      937.57    291.72 o 
   2  15   2     7532.80     7332.35    295.64 o 
   3  15   2        3.16       41.83     31.36 o 
   4  15   2     2908.86     2767.35     59.22 o 
   5  15   2       92.98       78.87     34.91 o 
   6  15   2     4546.83     4557.23    154.59 o 
   7  15   2      579.42      592.51     42.22 o 
   8  15   2      996.48      964.84     32.10 o 
   9  15   2      774.92      812.25     32.40 o 
  10  15   2      759.50      674.51     37.49 o 
  11  15   2      330.04      364.59     47.99 o 
  12  15   2      299.06      292.03     26.21 o 
  13  15   2     1086.83      911.24     58.22 o 
 -13  16   2      367.42      315.12     37.29 o 
 -12  16   2      285.77      300.10     29.36 o 
 -11  16   2       53.93       19.04     34.02 o 
 -10  16   2      462.78      450.94     32.74 o 
  -9  16   2      500.69      531.84     34.65 o 
  -8  16   2        2.20       -6.61     28.21 o 
  -7  16   2       20.52       25.17     29.59 o 
  -6  16   2     1097.35     1031.27     30.03 o 
  -5  16   2      353.88      369.55     31.64 o 
  -4  16   2       51.00      111.73     68.99 o 
  -3  16   2     1474.43     1331.84     32.10 o 
  -2  16   2      169.85      166.41     30.82 o 
  -1  16   2       36.05      125.39     37.75 o 
   0  16   2      470.93      503.98     28.99 o 
   1  16   2       28.32      -10.90     33.25 o 
   2  16   2       91.91       66.57     27.63 o 
   3  16   2       21.47       35.95     32.50 o 
   4  16   2      408.77      315.95     32.91 o 
   5  16   2      441.63      444.33     36.45 o 
   6  16   2     1608.14     1491.60     34.15 o 
   7  16   2      260.97      239.14     25.01 o 
   8  16   2     1018.27      953.03     31.17 o 
   9  16   2      549.77      581.21     39.37 o 
  10  16   2      185.85      185.97     33.70 o 
  11  16   2        4.38       76.33     30.51 o 
 -11  17   2       29.34       29.39     34.36 o 
 -10  17   2      228.91      263.39     55.83 o 
  -9  17   2     3047.64     2848.47    112.91 o 
  -8  17   2       28.16       61.52     37.04 o 
  -7  17   2      850.23      858.21     63.54 o 
  -6  17   2     2177.75     2373.97     45.58 o 
  -5  17   2       24.75       21.44     29.40 o 
  -4  17   2      566.88      690.00     42.78 o 
  -3  17   2        0.80       18.01     32.65 o 
  -2  17   2     2550.98     2592.07     72.20 o 
  -1  17   2       25.53      142.37    109.45 o 
   0  17   2     1593.76     1591.86     68.42 o 
   1  17   2       29.95       13.52     25.61 o 
   2  17   2      157.29      119.54     34.06 o 
   3  17   2      511.81      558.48     40.50 o 
   4  17   2      535.94      397.48     30.38 o 
   5  17   2      117.64      107.90     53.28 o 
   6  17   2      308.99      320.45     33.30 o 
   7  17   2      206.53      220.40     29.59 o 
   8  17   2     1359.85     1416.25     88.50 o 
   9  17   2      112.87      109.43     39.09 o 
  10  17   2      163.33      118.49     46.03 o 
  -9  18   2        3.26        0.34     33.28 o 
  -8  18   2     1575.34     1610.02     96.51 o 
  -7  18   2      259.23      324.86     38.54 o 
  -6  18   2      272.79      172.86     35.22 o 
  -5  18   2      193.97      225.68     30.39 o 
  -4  18   2      968.24      881.26     33.94 o 
  -3  18   2      214.23      183.31     51.23 o 
  -2  18   2      307.58      395.63     35.45 o 
  -1  18   2      952.19      844.48     48.47 o 
   0  18   2      901.41      848.58     40.47 o 
   1  18   2      649.13      646.06     57.47 o 
   2  18   2       85.29      110.15     32.03 o 
   3  18   2        4.65       75.96     33.51 o 
   4  18   2       89.97       94.58     34.40 o 
   5  18   2      446.60      460.07     37.64 o 
   6  18   2        1.76       -1.87     45.31 o 
   7  18   2      676.24      511.60     27.18 o 
   8  18   2      652.66      697.94     44.10 o 
  -6  19   2       43.00       56.62     46.95 o 
  -5  19   2       43.96       72.72     36.84 o 
  -4  19   2       27.63       22.26     41.34 o 
  -3  19   2      203.63      180.54     47.04 o 
  -2  19   2      495.30      563.56     37.80 o 
  -1  19   2      656.75      616.23     33.06 o 
   0  19   2      375.06      310.10     35.20 o 
   1  19   2        0.80      -31.52     32.17 o 
   2  19   2      245.08      215.89     37.50 o 
   3  19   2        0.35       -5.53     37.21 o 
   4  19   2      114.92       75.51     47.18 o 
   5  19   2      369.95      396.60     72.26 o 
 -22   1   3     1431.97     1332.80     33.94 o 
 -21   1   3      944.53      926.70     34.00 o 
 -20   1   3        6.34      -13.14     35.02 o 
 -19   1   3     1334.99     1357.56     31.28 o 
 -18   1   3     4113.52     3984.90     44.87 o 
 -17   1   3        8.05      -30.58     30.58 o 
 -16   1   3        0.35       19.74     24.40 o 
 -15   1   3     1190.69     1211.80     32.03 o 
 -14   1   3      330.04      303.83     31.62 o 
 -13   1   3      650.56      579.09     31.97 o 
 -12   1   3     1162.73     1257.61     38.71 o 
 -11   1   3     1840.74     1728.96     38.75 o 
 -10   1   3     1177.81     1050.10     37.79 o 
  -9   1   3       60.41       46.22     32.44 o 
  -8   1   3     3455.62     3546.17     64.37 o 
  -7   1   3    18195.38    18706.46    165.28 o 
  -6   1   3     3657.50     3802.50    319.61 o 
  -5   1   3       40.46       16.87     61.74 o 
  -4   1   3      468.33      411.72     50.03 o 
  -3   1   3      965.32     1253.19     37.73 o 
  -2   1   3      191.29      172.37     28.79 o 
  -1   1   3     1670.04     1548.07     56.96 o 
   0   1   3     1765.92     1537.48     33.07 o 
   1   1   3     1365.02     1520.49     35.11 o 
   2   1   3      784.14      752.67     31.19 o 
   3   1   3        0.27      -15.11     25.23 o 
   4   1   3    10204.19     9232.88    213.58 o 
   5   1   3    16889.27    15529.63    365.75 o 
   6   1   3      112.04       73.99     48.40 o 
   7   1   3     1421.33     1388.19     23.76 o 
   8   1   3     1916.86     1637.05     45.11 o 
   9   1   3      548.39      467.02     23.28 o 
  10   1   3     1064.61      978.64     28.16 o 
  11   1   3      342.45      316.90     19.54 o 
  12   1   3     1062.40     1000.77     33.32 o 
  13   1   3     1236.68     1156.25     23.25 o 
  14   1   3      242.66      232.73     21.52 o 
  15   1   3     3848.59     3947.28     92.63 o 
  16   1   3     2934.94     2821.05     44.92 o 
  17   1   3      625.22      632.72     38.67 o 
  18   1   3      367.76      378.78     29.83 o 
  19   1   3      355.12      338.46     48.14 o 
  20   1   3      614.81      577.93     30.70 o 
 -22   2   3       19.93        3.86     32.50 o 
 -21   2   3       99.26       78.26     31.75 o 
 -20   2   3        0.16       29.43     32.37 o 
 -19   2   3        3.86       37.80     27.58 o 
 -18   2   3       29.11      -29.39     29.39 o 
 -17   2   3     2692.77     2646.28     41.31 o 
 -16   2   3       13.89       26.09     27.78 o 
 -15   2   3      365.90      367.55     32.00 o 
 -14   2   3     2185.35     2137.71     36.32 o 
 -13   2   3      523.51      493.52     33.63 o 
 -12   2   3     1972.06     2018.65     91.99 o 
 -11   2   3      379.29      394.91     33.85 o 
 -10   2   3     2941.46     2938.35     46.17 o 
  -9   2   3     2763.61     2751.38     49.61 o 
  -8   2   3      120.83      139.81     38.43 o 
  -7   2   3      241.71      273.55     51.81 o 
  -6   2   3     1167.27     1290.90     78.38 o 
  -5   2   3      843.47      757.22     57.73 o 
  -4   2   3      815.94      830.67     44.69 o 
  -3   2   3       78.72       83.92     34.81 o 
  -2   2   3     3459.01     3948.28    192.14 o 
  -1   2   3       10.85       28.05     30.36 o 
   0   2   3     2562.39     2646.43     81.09 o 
   1   2   3      760.18      753.13     25.85 o 
   2   2   3     1149.97     1122.49     27.58 o 
   3   2   3      223.03      167.98     22.22 o 
   4   2   3      508.56      596.53     26.57 o 
   5   2   3      935.01      795.09     26.58 o 
   6   2   3       12.79      -19.29     20.64 o 
   7   2   3     3411.12     3287.14     96.09 o 
   8   2   3     2425.36     2134.78     34.76 o 
   9   2   3      232.02      230.64     20.75 o 
  10   2   3     5471.60     5460.82     77.08 o 
  11   2   3     2098.95     2022.74     48.30 o 
  12   2   3      329.65      260.07     28.59 o 
  13   2   3      453.17      460.82     41.56 o 
  14   2   3       92.95       86.70     21.20 o 
  15   2   3     1178.30     1151.91     29.56 o 
  16   2   3     2163.04     2416.26     38.60 o 
  17   2   3        3.02       21.55     26.31 o 
  18   2   3       72.55      122.85     28.50 o 
  19   2   3        1.05      -25.53     25.53 o 
 -22   3   3     1717.14     1612.25     62.93 o 
 -21   3   3      191.22      181.75     34.32 o 
 -20   3   3     1415.96     1360.18     38.47 o 
 -19   3   3      224.59      224.34     32.48 o 
 -18   3   3     3038.23     2785.57     46.98 o 
 -17   3   3      258.99      264.54     38.40 o 
 -16   3   3      554.36      521.23     31.59 o 
 -15   3   3     3307.17     3159.36     95.76 o 
 -14   3   3     4859.63     4864.41     73.65 o 
 -13   3   3     2024.87     2063.01     71.55 o 
 -12   3   3      897.00      852.99     37.84 o 
 -11   3   3    10981.54    10594.54    190.64 o 
 -10   3   3     1868.20     1996.24    158.08 o 
  -9   3   3     6659.27     6617.51     59.99 o 
  -8   3   3     9718.96     9723.65    254.79 o 
  -7   3   3    31497.30    31057.92    153.34 o 
  -6   3   3      108.45       72.33     33.17 o 
  -5   3   3       20.79       29.79     37.03 o 
  -4   3   3     4072.64     3980.22    130.59 o 
  -3   3   3    29413.72    31892.68   1570.84 o 
  -2   3   3     5236.10     5264.88    185.67 o 
  -1   3   3     1038.18     1073.53     49.28 o 
   0   3   3     9949.69    10499.92    458.82 o 
   1   3   3    36132.55    34984.63    672.16 o 
   2   3   3       52.01        0.65     27.32 o 
   3   3   3     2447.81     2271.26     41.04 o 
   4   3   3    18782.86    18133.86    259.71 o 
   5   3   3     4235.31     4127.21    200.74 o 
   6   3   3     7838.41     7275.87    256.14 o 
   7   3   3      408.26      296.46     26.55 o 
   8   3   3    10110.43     9878.38    306.62 o 
   9   3   3      859.82     1218.53     90.70 o 
  10   3   3      682.80      681.88     26.60 o 
  11   3   3        1.24      -27.31     27.31 o 
  12   3   3     3043.48     3072.41     60.51 o 
  13   3   3        1.40      -24.10     25.60 o 
  14   3   3      656.34      675.99     32.92 o 
  15   3   3      141.28      143.43     32.67 o 
  16   3   3     4757.24     4779.34    111.88 o 
  17   3   3      339.82      310.70     23.43 o 
  18   3   3     1756.45     1822.24     33.56 o 
  19   3   3      489.44      464.97     27.50 o 
 -21   4   3      219.47      231.61     47.70 o 
 -20   4   3      615.32      558.55     39.85 o 
 -19   4   3      269.18      281.15     35.76 o 
 -18   4   3     1031.05     1036.38     39.17 o 
 -17   4   3      423.47      375.82     37.32 o 
 -16   4   3       50.25       29.97     27.71 o 
 -15   4   3       26.88      -18.92     33.36 o 
 -14   4   3     1984.32     2085.64     42.36 o 
 -13   4   3       60.10       45.55     34.31 o 
 -12   4   3      225.06      211.49     36.31 o 
 -11   4   3      132.18      139.49     37.59 o 
 -10   4   3      895.87      851.42     35.20 o 
  -9   4   3     5516.44     5536.05    127.01 o 
  -8   4   3      359.56      352.65     27.96 o 
  -7   4   3      738.14      797.83     31.44 o 
  -6   4   3     2312.85     2162.75     44.96 o 
  -5   4   3       93.96       76.27     31.82 o 
  -4   4   3     8033.48     8912.32    273.91 o 
  -3   4   3     1902.05     1998.38     47.54 o 
  -2   4   3     3302.59     3421.07    169.46 o 
  -1   4   3     7662.72     8660.91    488.23 o 
   0   4   3     4642.23     4359.84    129.52 o 
   1   4   3      399.80      376.54     26.81 o 
   2   4   3       46.66      318.59    153.72 o 
   3   4   3     1000.16      804.38     26.93 o 
   4   4   3      473.47      420.72     24.19 o 
   5   4   3      883.73      845.55     29.31 o 
   6   4   3       72.42       70.17     21.31 o 
   7   4   3      588.19      456.07     25.77 o 
   8   4   3     4139.36     3901.17     37.66 o 
   9   4   3     1022.74     1000.60     45.75 o 
  10   4   3        1.35      -11.28     24.87 o 
  11   4   3     3936.88     3828.61    151.34 o 
  12   4   3       48.66      -18.01     22.00 o 
  13   4   3     2189.33     2213.00     66.82 o 
  14   4   3      169.70      133.49     26.35 o 
  15   4   3      307.90      307.81     32.57 o 
  16   4   3        8.11      -24.88     24.88 o 
  17   4   3      412.94      385.91     36.42 o 
  18   4   3      464.72      446.51     51.92 o 
  19   4   3        0.24       -9.36     26.47 o 
 -21   5   3      412.20      338.39     37.70 o 
 -20   5   3      113.57      127.81     38.25 o 
 -19   5   3     1274.35     1243.51     42.24 o 
 -18   5   3     4286.38     4230.16    109.89 o 
 -17   5   3      170.88      117.19     36.64 o 
 -16   5   3       33.80       -2.08     38.49 o 
 -15   5   3     4355.22     4171.61     84.08 o 
 -14   5   3     3776.45     3967.44    162.21 o 
 -13   5   3       66.32       97.66     35.34 o 
 -12   5   3        0.06        2.42     35.46 o 
 -11   5   3     8512.06     9190.49    153.45 o 
 -10   5   3     4009.07     3750.02    101.30 o 
  -9   5   3      768.84      819.60     28.78 o 
  -8   5   3       19.61       16.87     26.82 o 
  -7   5   3     3326.56     2825.26     48.97 o 
  -6   5   3     3191.90     3095.00     92.50 o 
  -5   5   3     8578.10     8141.58    178.13 o 
  -4   5   3     5168.29     5285.20     52.46 o 
  -3   5   3    29641.27    34231.26   1647.44 o 
  -2   5   3      973.42      847.78     34.71 o 
  -1   5   3     1997.30     1904.73     54.96 o 
   0   5   3    12539.46    12725.64    101.08 o 
   1   5   3    13264.16    13097.07    124.55 o 
   2   5   3      373.26      290.12     56.58 o 
   3   5   3      312.14      604.89    151.53 o 
   4   5   3     2235.50     2095.89     44.21 o 
   5   5   3     1665.54     1262.91     52.11 o 
   6   5   3     1362.93     1376.94     24.11 o 
   7   5   3       11.03       11.24     17.21 o 
   8   5   3    10981.47    10993.15    250.76 o 
   9   5   3     6021.38     6101.28    262.74 o 
  10   5   3      815.33      848.50     33.78 o 
  11   5   3       72.50       94.44     33.85 o 
  12   5   3    11652.04    11858.22    158.62 o 
  13   5   3     1304.19     1241.06     28.50 o 
  14   5   3      347.75      413.43     28.41 o 
  15   5   3     2861.16     3028.91     35.89 o 
  16   5   3     2480.88     2512.68     79.86 o 
  17   5   3       19.85       67.56     28.89 o 
  18   5   3        4.94       19.05     32.67 o 
  19   5   3     1106.41      979.07     45.84 o 
 -21   6   3       30.42        5.58     36.72 o 
 -20   6   3      525.80      512.10     39.10 o 
 -19   6   3        8.84       34.81     37.37 o 
 -18   6   3      674.98      648.63     32.86 o 
 -17   6   3      305.28      253.39     33.81 o 
 -16   6   3       92.41       67.55     38.33 o 
 -15   6   3     2069.85     1896.86     75.48 o 
 -14   6   3      862.73      819.50     35.70 o 
 -13   6   3      105.85      111.92     35.58 o 
 -12   6   3     2218.28     2306.02     41.91 o 
 -11   6   3      147.85      147.70     33.22 o 
 -10   6   3     3628.57     3693.66     62.54 o 
  -9   6   3     1979.05     2131.53     41.06 o 
  -8   6   3       26.53        9.39     27.42 o 
  -7   6   3      155.06      121.57     25.20 o 
  -6   6   3      862.47      707.31     35.42 o 
  -5   6   3     1231.28     1197.40     35.35 o 
  -4   6   3     2098.11     2156.89     37.64 o 
  -3   6   3       57.10       70.42     25.32 o 
  -2   6   3     2878.21     2598.03     47.26 o 
  -1   6   3     2884.50     2785.61     43.56 o 
   0   6   3     4265.19     3859.08     92.62 o 
   1   6   3     1090.14     1031.06     23.21 o 
   2   6   3     2566.37     2392.36     35.29 o 
   3   6   3     6136.15     5842.23    108.23 o 
   4   6   3     2377.55     2089.39     58.88 o 
   5   6   3      597.47      452.96     23.91 o 
   6   6   3     6383.94     6457.13    173.21 o 
   7   6   3     3041.81     2658.55     71.76 o 
   8   6   3       14.37      -26.25     26.25 o 
   9   6   3     2570.54     2505.88     95.23 o 
  10   6   3      796.22      719.93     26.47 o 
  11   6   3     1235.50     1230.47     25.37 o 
  12   6   3        5.15      -21.52     23.59 o 
  13   6   3      284.73      224.50     51.10 o 
  14   6   3     1309.77     1197.57     32.67 o 
  15   6   3      263.34      260.86     25.35 o 
  16   6   3       53.52       53.06     32.79 o 
  17   6   3      725.33      725.50     39.20 o 
  18   6   3       46.45       99.81     42.90 o 
  19   6   3      677.69      631.55     59.84 o 
 -20   7   3      456.25      453.69     34.85 o 
 -19   7   3     1488.27     1525.06     70.16 o 
 -18   7   3      609.49      574.34     41.84 o 
 -17   7   3      577.09      602.40     32.81 o 
 -16   7   3        9.49        3.78     37.06 o 
 -15   7   3     3858.50     3772.11    145.32 o 
 -14   7   3     5638.52     5466.47    119.11 o 
 -13   7   3      211.78      193.91     29.95 o 
 -12   7   3        9.05       21.98     29.54 o 
 -11   7   3     3885.06     3960.05     91.31 o 
 -10   7   3     3808.13     4064.32     67.23 o 
  -9   7   3      458.33      521.05     31.92 o 
  -8   7   3     2198.83     2073.72     34.52 o 
  -7   7   3       72.77       33.91     26.34 o 
  -6   7   3     1611.62     1687.24     34.80 o 
  -5   7   3      136.81      157.14     27.01 o 
  -4   7   3       13.50       -8.25     29.77 o 
  -3   7   3     4454.29     4705.41     83.91 o 
  -2   7   3        3.33      -59.61     70.87 o 
  -1   7   3       39.03       21.50     20.98 o 
   0   7   3     1855.85     1793.13     55.75 o 
   1   7   3     6836.31     6742.15    148.02 o 
   2   7   3      267.05      567.79    196.01 o 
   3   7   3       11.56      -12.42     23.99 o 
   4   7   3     2044.47     1868.17     29.34 o 
   5   7   3     2990.66     2873.70     68.70 o 
   6   7   3      917.94      870.80     23.98 o 
   7   7   3     1696.25     1776.02     75.35 o 
   8   7   3     7831.98     7952.43    123.78 o 
   9   7   3     2139.85     2193.24     81.35 o 
  10   7   3      164.37      142.67     23.34 o 
  11   7   3     2158.70     2262.64     62.28 o 
  12   7   3     5271.38     4956.03    120.61 o 
  13   7   3      580.50      584.85     31.77 o 
  14   7   3      113.81      129.93     29.40 o 
  15   7   3      880.77      854.00     46.70 o 
  16   7   3      860.89      905.89     32.52 o 
  17   7   3       33.74       86.12     33.59 o 
  18   7   3        4.77       22.99     36.86 o 
 -20   8   3      185.30      162.50     37.69 o 
 -19   8   3        6.91       23.71     38.95 o 
 -18   8   3      484.57      469.14     37.91 o 
 -17   8   3      879.98      846.70     36.99 o 
 -16   8   3       15.72       50.00     36.36 o 
 -15   8   3     1661.54     1720.58     54.98 o 
 -14   8   3       33.82       42.83     30.12 o 
 -13   8   3      193.01      214.75     25.14 o 
 -12   8   3     1140.27     1089.95     29.62 o 
 -11   8   3      932.16      985.91     39.14 o 
 -10   8   3     1316.51     1290.65     34.50 o 
  -9   8   3      133.49      117.42     31.18 o 
  -8   8   3       43.13       59.88     37.15 o 
  -7   8   3      228.96      241.16     36.03 o 
  -6   8   3      108.05      123.45     28.71 o 
  -5   8   3      181.60      168.21     26.34 o 
  -4   8   3       94.03      104.10     23.91 o 
  -3   8   3      316.16      276.93     29.07 o 
  -2   8   3     2085.12     2068.58     73.79 o 
  -1   8   3       57.67      106.55     46.08 o 
   0   8   3        5.76       -0.89     23.73 o 
   1   8   3     1536.19     1453.05     27.98 o 
   2   8   3      436.11      369.44     28.69 o 
   3   8   3      257.31      250.73     25.43 o 
   4   8   3     1552.28     1425.09     36.64 o 
   5   8   3      263.55      231.06     24.96 o 
   6   8   3     1198.63     1318.01     35.33 o 
   7   8   3      176.27      245.47     25.74 o 
   8   8   3      655.57      538.78     48.64 o 
   9   8   3      440.44      470.60     24.28 o 
  10   8   3       69.26       64.49     21.23 o 
  11   8   3       74.48      100.38     22.89 o 
  12   8   3      342.16      348.74     66.17 o 
  13   8   3      534.96      597.62     51.47 o 
  14   8   3       37.61       75.19     26.50 o 
  15   8   3      124.67      140.14     28.20 o 
  16   8   3      120.83       12.15     37.23 o 
  17   8   3       75.00      104.64     35.97 o 
  18   8   3      633.98      670.57     43.24 o 
 -19   9   3     1313.89     1273.42     41.45 o 
 -18   9   3       19.76       34.60     40.39 o 
 -17   9   3      138.38      128.52     36.03 o 
 -16   9   3       50.48       64.73     34.56 o 
 -15   9   3     1703.03     1573.80     45.81 o 
 -14   9   3     3331.46     3258.95     86.92 o 
 -13   9   3      445.38      427.01     28.27 o 
 -12   9   3        0.35       10.97     27.89 o 
 -11   9   3     5407.16     5455.49    108.60 o 
 -10   9   3     1327.33     1280.48     31.21 o 
  -9   9   3        0.43      -14.72     30.66 o 
  -8   9   3     2963.19     3136.82     38.80 o 
  -7   9   3     2705.40     2690.72     65.50 o 
  -6   9   3      493.08      473.68     36.89 o 
  -5   9   3      116.57       89.17     32.65 o 
  -4   9   3     2525.22     2313.14     38.02 o 
  -3   9   3    18419.41    18612.85    558.06 o 
  -2   9   3     1894.88     5179.10    811.69 o 
  -1   9   3       19.95      219.82     70.87 o 
   0   9   3     6062.59     5414.12    132.74 o 
   1   9   3    15709.86    14927.14    556.67 o 
   2   9   3       10.49     2420.97    742.35 o 
   3   9   3        0.13       -7.89     26.38 o 
   4   9   3     1217.91     1086.29     28.31 o 
   5   9   3      701.38      658.71     63.76 o 
   6   9   3     2101.06     2102.91     64.35 o 
   7   9   3      414.44      396.28     27.89 o 
   8   9   3     6114.91     6005.38    157.72 o 
   9   9   3      212.74      264.29     70.91 o 
  10   9   3      315.68      351.09     27.19 o 
  11   9   3       15.79       32.10     29.32 o 
  12   9   3     2390.36     2333.86     67.44 o 
  13   9   3        8.83      -35.98     35.98 o 
  14   9   3      522.55      486.70     44.85 o 
  15   9   3       74.93      173.00     41.70 o 
  16   9   3      723.31      849.00     75.75 o 
  17   9   3        3.69        6.47     40.99 o 
 -19  10   3      765.00      737.03     43.55 o 
 -18  10   3        4.47      -27.73     39.78 o 
 -17  10   3       50.27       62.71     61.78 o 
 -16  10   3        6.67      -33.14     33.78 o 
 -15  10   3        6.11       30.01     28.17 o 
 -14  10   3     1405.46     1430.92     35.96 o 
 -13  10   3      918.99      868.96     43.12 o 
 -12  10   3      454.96      432.82     28.26 o 
 -11  10   3        4.88       18.33     27.87 o 
 -10  10   3     1667.89     1709.10     61.99 o 
  -9  10   3     1213.92     1124.24     56.09 o 
  -8  10   3      148.42      182.60     34.41 o 
  -7  10   3       53.28       81.15     30.85 o 
  -6  10   3      286.30      305.07     35.61 o 
  -5  10   3     1466.45     1516.75     36.89 o 
  -4  10   3     4265.60     4265.72    124.36 o 
  -3  10   3      745.93     1573.76    173.72 o 
  -2  10   3     1986.79     2066.31     90.67 o 
  -1  10   3      366.87      815.80    104.43 o 
   0  10   3     1960.62     2032.35    103.61 o 
   1  10   3      618.20      812.28    124.06 o 
   2  10   3      300.28      285.20     27.09 o 
   3  10   3     1614.86     1432.51     30.90 o 
   4  10   3      450.16      420.31     28.74 o 
   5  10   3      614.95      551.44     23.54 o 
   6  10   3      181.35      167.61     26.19 o 
   7  10   3      739.14      838.41     47.87 o 
   8  10   3     1509.20     1370.69     68.63 o 
   9  10   3      341.03      392.11     25.66 o 
  10  10   3       21.61       -9.49     27.64 o 
  11  10   3     2588.39     2435.18     84.10 o 
  12  10   3        7.87        3.86     38.47 o 
  13  10   3     1059.99      912.45     47.55 o 
  14  10   3      256.13      199.59     32.05 o 
  15  10   3       62.19       95.66     41.84 o 
  16  10   3      211.83      205.13     36.72 o 
 -18  11   3     1052.43     1126.88     60.87 o 
 -17  11   3       40.00       78.89     39.97 o 
 -16  11   3        0.16       13.95     37.42 o 
 -15  11   3      642.84      649.05     35.06 o 
 -14  11   3      334.88      326.50     31.70 o 
 -13  11   3       10.94       28.95     27.11 o 
 -12  11   3        4.73       30.14     33.32 o 
 -11  11   3      769.67      736.34     30.85 o 
 -10  11   3      339.70      286.81     26.63 o 
  -9  11   3      187.66      172.69     28.84 o 
  -8  11   3       43.77       34.45     27.25 o 
  -7  11   3     4769.07     4563.94     88.47 o 
  -6  11   3      140.69       25.81     60.99 o 
  -5  11   3     1424.30     1529.34     37.84 o 
  -4  11   3      538.93      626.14     41.25 o 
  -3  11   3     3978.52     3745.57     41.72 o 
  -2  11   3     1299.15     2030.17    140.67 o 
  -1  11   3      136.42      373.54    116.39 o 
   0  11   3     6035.38     6037.82    124.38 o 
   1  11   3     1033.99     1407.39    290.44 o 
   2  11   3     1118.04     1140.14     38.15 o 
   3  11   3       50.05      100.74     34.41 o 
   4  11   3        7.48        9.00     24.85 o 
   5  11   3      432.99      373.89     46.55 o 
   6  11   3      245.58      246.57     26.83 o 
   7  11   3       21.20      -11.34     25.81 o 
   8  11   3     1684.19     1477.97     29.17 o 
   9  11   3      856.95      797.39     30.11 o 
  10  11   3       26.41        7.93     29.94 o 
  11  11   3       45.86       28.99     31.47 o 
  12  11   3     1809.86     1898.05     45.05 o 
  13  11   3       84.93       50.81     28.10 o 
  14  11   3      815.80      764.76     48.66 o 
  15  11   3       64.38       37.57     38.47 o 
  16  11   3     1036.23      958.32     39.60 o 
 -17  12   3      260.15      224.15     36.21 o 
 -16  12   3      519.70      507.60     40.44 o 
 -15  12   3      122.86       95.00     36.32 o 
 -14  12   3     1553.99     1442.02     39.00 o 
 -13  12   3     1257.77     1217.27     36.60 o 
 -12  12   3      953.19      943.94     43.60 o 
 -11  12   3       45.05       10.65     33.36 o 
 -10  12   3     6494.96     6646.65    161.69 o 
  -9  12   3      186.02       80.83     32.67 o 
  -8  12   3     1716.76     1620.89     35.23 o 
  -7  12   3       57.50       54.25     29.40 o 
  -6  12   3      534.43      532.98     31.47 o 
  -5  12   3      647.66      676.04     45.67 o 
  -4  12   3     2231.10     2216.03     77.33 o 
  -3  12   3       33.19      170.05     90.15 o 
  -2  12   3     1221.61     1187.57     48.62 o 
  -1  12   3      793.06      702.07     79.70 o 
   0  12   3     2196.15     2175.94     50.18 o 
   1  12   3      156.10      228.52     49.26 o 
   2  12   3      735.75      752.90     43.13 o 
   3  12   3     6115.90     5907.96    155.81 o 
   4  12   3     5443.27     5360.18     88.48 o 
   5  12   3     4777.31     4912.84     86.98 o 
   6  12   3      174.23      207.94     28.35 o 
   7  12   3     2469.03     2503.01     42.33 o 
   8  12   3      893.42      969.98    103.14 o 
   9  12   3      442.77      356.36     28.41 o 
  10  12   3       11.37       -0.20     23.99 o 
  11  12   3     1931.26     1762.69     92.26 o 
  12  12   3       39.44       35.99     41.04 o 
  13  12   3       30.48        7.06     38.11 o 
  14  12   3       67.10       26.85     33.24 o 
  15  12   3       89.96      153.29     33.63 o 
 -16  13   3        1.41       26.11     29.95 o 
 -15  13   3        8.63       66.23     39.90 o 
 -14  13   3     1171.86     1227.28     35.98 o 
 -13  13   3      185.03      201.53     26.91 o 
 -12  13   3        0.67       47.27     41.06 o 
 -11  13   3      156.23      136.91     28.55 o 
 -10  13   3       10.56       69.08     37.19 o 
  -9  13   3        1.13       53.06     36.85 o 
  -8  13   3      455.49      448.41     32.37 o 
  -7  13   3     1035.91      880.08     32.36 o 
  -6  13   3      274.65      261.32     34.19 o 
  -5  13   3       13.00      -10.85     28.92 o 
  -4  13   3      422.74      540.17    106.51 o 
  -3  13   3     2039.22     1937.12     52.51 o 
  -2  13   3       13.01      170.23     98.16 o 
  -1  13   3        9.30      -28.45     28.45 o 
   0  13   3      140.15      129.35     26.84 o 
   1  13   3       27.49        1.19     24.44 o 
   2  13   3      909.99      876.11     24.55 o 
   3  13   3      396.25      411.57     32.46 o 
   4  13   3     2152.49     2026.20     31.72 o 
   5  13   3     1996.04     1835.75     43.91 o 
   6  13   3       34.73       56.54     29.03 o 
   7  13   3     1970.48     1950.12     48.34 o 
   8  13   3      243.06      261.53     28.05 o 
   9  13   3       42.41       23.18     25.16 o 
  10  13   3      751.76      724.96     37.04 o 
  11  13   3     2471.70     2332.45     68.15 o 
  12  13   3        7.37      -11.66     41.02 o 
  13  13   3      290.40      294.63     29.02 o 
  14  13   3      330.70      350.36     28.80 o 
 -15  14   3       31.22       27.99     35.68 o 
 -14  14   3       16.22       64.32     36.19 o 
 -13  14   3      275.97      315.65     35.55 o 
 -12  14   3      420.80      398.92     34.89 o 
 -11  14   3      556.91      592.24     32.79 o 
 -10  14   3      179.23      262.63     52.93 o 
  -9  14   3        5.36      -33.09     33.09 o 
  -8  14   3     2124.16     2120.79     41.84 o 
  -7  14   3     2824.88     2759.14     49.01 o 
  -6  14   3     2372.62     2503.59     61.70 o 
  -5  14   3      445.57      430.62     32.84 o 
  -4  14   3      337.97      397.97     38.21 o 
  -3  14   3       59.74       89.94     36.46 o 
  -2  14   3     1073.99      981.63     27.40 o 
  -1  14   3      147.69      143.25     30.78 o 
   0  14   3       91.69      105.92     26.19 o 
   1  14   3      502.31      502.76     35.14 o 
   2  14   3      690.34      720.66     35.78 o 
   3  14   3       46.79       31.06     27.29 o 
   4  14   3      674.93      703.35     60.77 o 
   5  14   3     4179.23     4268.25    188.64 o 
   6  14   3     1058.78     1158.53     45.74 o 
   7  14   3      485.63      454.94     26.06 o 
   8  14   3       22.81       24.67     25.13 o 
   9  14   3      834.02      799.37     49.15 o 
  10  14   3      658.89      601.05     56.88 o 
  11  14   3      657.63      644.96     38.25 o 
  12  14   3       43.67       91.49     36.46 o 
  13  14   3      545.27      507.65     40.31 o 
 -14  15   3      425.66      396.97     66.25 o 
 -13  15   3       20.84       68.21     36.36 o 
 -12  15   3      479.56      447.75     36.58 o 
 -11  15   3     1274.90     1156.14     36.83 o 
 -10  15   3      827.87      806.89     34.93 o 
  -9  15   3       27.05      -19.38     28.70 o 
  -8  15   3      413.91      388.54     36.94 o 
  -7  15   3     1340.44     1383.46     36.46 o 
  -6  15   3     3388.28     3362.08     61.18 o 
  -5  15   3      366.37      376.37     39.95 o 
  -4  15   3     1574.28     1972.23    216.38 o 
  -3  15   3     3736.78     3715.03     61.07 o 
  -2  15   3     1102.85     1188.59     36.16 o 
  -1  15   3      153.98      211.85     49.55 o 
   0  15   3     1143.43     1143.33     56.27 o 
   1  15   3     1299.03     1365.23     97.35 o 
   2  15   3      161.76      148.13     34.46 o 
   3  15   3      886.10      886.67     31.85 o 
   4  15   3     3033.30     3054.05     92.46 o 
   5  15   3     1407.16     1356.07     37.01 o 
   6  15   3      188.75      212.86     23.87 o 
   7  15   3        2.10       18.66     29.63 o 
   8  15   3      444.63      490.27     38.46 o 
   9  15   3      864.86      826.10     31.56 o 
  10  15   3      649.18      558.81     28.73 o 
  11  15   3        2.14       62.44     32.89 o 
  12  15   3      670.39      604.36     63.70 o 
 -12  16   3      767.62      736.76     32.07 o 
 -11  16   3      444.61      433.47     32.11 o 
 -10  16   3      814.85      814.79     43.38 o 
  -9  16   3      302.59      246.95     42.00 o 
  -8  16   3     1433.83     1550.62     77.81 o 
  -7  16   3        2.86      -40.48     49.54 o 
  -6  16   3     2815.20     2873.91     65.92 o 
  -5  16   3      209.56      205.94     30.29 o 
  -4  16   3      398.73      460.85     33.53 o 
  -3  16   3       94.22      145.51     32.63 o 
  -2  16   3      512.05      559.33     46.19 o 
  -1  16   3      252.42      284.06     30.34 o 
   0  16   3      553.60      553.54     37.40 o 
   1  16   3        5.18        9.05     42.30 o 
   2  16   3      997.53      944.69     29.84 o 
   3  16   3     1298.63     1340.71     59.12 o 
   4  16   3      488.44      469.05     36.37 o 
   5  16   3      448.20      463.50     26.20 o 
   6  16   3      243.01      328.55     37.92 o 
   7  16   3      524.41      507.67     32.66 o 
   8  16   3       39.72       13.04     32.31 o 
   9  16   3      913.29      788.26     41.69 o 
  10  16   3        9.06      -51.20     51.20 o 
 -11  17   3      939.62      838.46     36.47 o 
 -10  17   3      694.03      515.18     38.25 o 
  -9  17   3       14.23        5.15     29.77 o 
  -8  17   3      434.76      450.25     51.13 o 
  -7  17   3     3632.85     3585.61     81.15 o 
  -6  17   3      538.87      594.75     47.58 o 
  -5  17   3      139.26      220.89    135.56 o 
  -4  17   3     1432.79     1616.94     74.44 o 
  -3  17   3     2638.69     2607.75    132.67 o 
  -2  17   3      276.63      204.52     32.26 o 
  -1  17   3       22.91      124.86     81.05 o 
   0  17   3     1762.24     1853.30    120.55 o 
   1  17   3     2565.48     2489.31     83.93 o 
   2  17   3      345.54      355.61     42.49 o 
   3  17   3      209.89      327.91     44.57 o 
   4  17   3     1317.12     1274.99     34.00 o 
   5  17   3      631.94      757.43     69.35 o 
   6  17   3       10.26       16.95     40.50 o 
   7  17   3        5.72       -0.36     31.12 o 
   8  17   3     1198.89     1052.31     49.10 o 
  -8  18   3     1793.15     1713.27     99.86 o 
  -7  18   3      705.53      630.61     32.85 o 
  -6  18   3     2266.77     2318.84     50.58 o 
  -5  18   3        4.46       69.90     59.45 o 
  -4  18   3     1402.77     1278.79     42.60 o 
  -3  18   3       21.38       90.99     35.03 o 
  -2  18   3      918.30      903.90     71.41 o 
  -1  18   3      955.46     1264.49    205.45 o 
   0  18   3     2624.16     2391.14     68.35 o 
   1  18   3      253.07      250.62     34.82 o 
   2  18   3      804.16      770.67     38.73 o 
   3  18   3     2058.99     1893.07     54.44 o 
   4  18   3     1349.17     1405.98     77.94 o 
   5  18   3     1298.57     1274.82     38.76 o 
   6  18   3        7.31       53.86     36.90 o 
  -4  19   3        8.72       20.20     48.21 o 
  -3  19   3      313.33      291.21     35.86 o 
  -2  19   3      836.62      704.57     72.79 o 
  -1  19   3       37.05      -17.23     37.31 o 
   0  19   3      368.83      376.35     68.53 o 
   1  19   3       30.96       99.58     36.54 o 
   2  19   3        1.30       62.30     34.66 o 
 -21   0   4       33.66      174.23     41.20 o 
 -20   0   4      559.56      589.36     52.44 o 
 -19   0   4     1789.25     1773.76     52.75 o 
 -18   0   4      484.00      527.68     43.49 o 
 -17   0   4     5515.59     5642.16    113.01 o 
 -16   0   4     1625.29     1821.60     51.97 o 
 -15   0   4     5375.07     5425.63     67.86 o 
 -14   0   4       78.63       79.78     46.00 o 
 -13   0   4     1137.21     1238.65     55.60 o 
 -12   0   4       54.88      126.22     54.30 o 
 -11   0   4     2905.39     3239.90     93.06 o 
  -5   0   4    11454.80    12825.86    604.53 o 
  -4   0   4       34.45       29.08     52.25 o 
  -3   0   4     3766.86     4079.85     89.77 o 
  -2   0   4     3986.85     3814.43    109.81 o 
  -1   0   4     9722.88    10026.55    378.44 o 
   0   0   4     1227.00     1471.82     48.66 o 
   1   0   4      487.35      423.78     28.88 o 
   2   0   4    25857.30    25508.49   1112.99 o 
   3   0   4     1975.83     3770.45     77.42 o 
   4   0   4    10456.66     9423.95    418.43 o 
   5   0   4      261.00      289.35     33.15 o 
   6   0   4    49791.56    53784.99    442.07 o 
   7   0   4        0.15       94.34     27.05 o 
   8   0   4      658.22      862.22     35.19 o 
   9   0   4      739.85      720.37     31.46 o 
  10   0   4     1167.06     1361.41     60.25 o 
  11   0   4        4.72       10.82     26.02 o 
  12   0   4     1134.18     1410.17     38.32 o 
  13   0   4     4704.15     4872.59     53.67 o 
  14   0   4     1982.70     2376.27     40.92 o 
  15   0   4     1050.37     1079.62     59.23 o 
  16   0   4      341.53      499.06     36.90 o 
  17   0   4     1132.87     1151.33     43.45 o 
  18   0   4     1610.41     1685.27     67.37 o 
 -21   1   4      228.99      234.65     36.60 o 
 -20   1   4      304.32      286.53     33.68 o 
 -19   1   4        1.08       11.47     24.99 o 
 -18   1   4      605.39      535.43     30.62 o 
 -17   1   4     1031.04      993.45     34.81 o 
 -16   1   4     2530.51     2817.27     39.06 o 
 -15   1   4       70.97       88.22     30.41 o 
 -14   1   4      312.46      515.68     35.09 o 
 -13   1   4     1072.67     1127.69     43.21 o 
 -12   1   4       37.91       44.00     47.82 o 
 -11   1   4      931.11      892.30     75.37 o 
 -10   1   4      375.71      376.44     62.77 o 
  -9   1   4      937.18     1201.11     75.46 o 
  -8   1   4     5713.03     5943.30    126.56 o 
  -7   1   4      574.30      948.55     59.58 o 
  -6   1   4       42.26       41.63     46.34 o 
  -5   1   4      135.29      159.27     46.69 o 
  -4   1   4     1804.77     1775.27     39.01 o 
  -3   1   4     3641.77     3581.60     57.74 o 
  -2   1   4      598.40      602.13     30.11 o 
  -1   1   4      682.38      639.92     26.36 o 
   0   1   4      583.41      791.66     23.12 o 
   1   1   4     2875.00     2753.48     67.10 o 
   2   1   4       60.81      114.76     23.12 o 
   3   1   4        0.17        7.87     20.45 o 
   4   1   4     4498.59     4738.46     46.92 o 
   5   1   4     2585.95     2952.32     51.29 o 
   6   1   4     2992.25     2790.37     83.19 o 
   7   1   4      344.56      358.61     20.99 o 
   8   1   4        0.20       96.95     23.48 o 
   9   1   4       12.91       19.74     23.28 o 
  10   1   4        7.58      120.50     21.78 o 
  11   1   4     3257.79     3046.34     37.79 o 
  12   1   4        6.59        9.83     22.97 o 
  13   1   4     4502.72     4565.96     54.35 o 
  14   1   4      655.25      747.48     25.00 o 
  15   1   4       63.22       32.39     26.42 o 
  16   1   4      150.47      169.48     24.06 o 
  17   1   4       72.63       76.58     35.25 o 
  18   1   4      223.76      299.13     34.09 o 
 -21   2   4      967.54      911.55     36.27 o 
 -20   2   4     1587.99     1678.05     38.92 o 
 -19   2   4       26.17       22.66     27.19 o 
 -18   2   4        1.41       33.85     32.51 o 
 -17   2   4     6248.04     6408.76     65.92 o 
 -16   2   4     1516.95     1901.91     51.60 o 
 -15   2   4       26.35       42.12     38.10 o 
 -14   2   4     1731.60     1712.30     48.26 o 
 -13   2   4      429.83      529.48     44.14 o 
 -12   2   4      220.91      216.69     55.38 o 
 -11   2   4     1883.58     2039.43     71.49 o 
 -10   2   4     1290.22     1421.60     60.32 o 
  -9   2   4     9913.74    10620.08    258.07 o 
  -8   2   4      507.63      661.34     59.37 o 
  -7   2   4      239.27      222.03     44.04 o 
  -6   2   4      429.66      480.09     45.23 o 
  -5   2   4     4795.36     4950.59     77.54 o 
  -4   2   4      199.20      254.76     34.63 o 
  -3   2   4      314.93      434.82     30.37 o 
  -2   2   4     5840.90     6020.94    201.42 o 
  -1   2   4     1529.54     1834.33     33.71 o 
   0   2   4     3384.29     3440.40     92.81 o 
   1   2   4      240.35      253.08     22.26 o 
   2   2   4     8290.02     8324.48    198.53 o 
   3   2   4      418.44      462.22     30.76 o 
   4   2   4       24.80       19.01     19.95 o 
   5   2   4     2436.27     2355.04     36.38 o 
   6   2   4     6816.96     7562.85     37.08 o 
   7   2   4     1416.34     1365.15     24.53 o 
   8   2   4        3.06      171.84     27.10 o 
   9   2   4      232.78      277.51     25.06 o 
  10   2   4     1665.46     1710.25     36.78 o 
  11   2   4      290.41      454.65     37.43 o 
  12   2   4       89.41      112.06     41.56 o 
  13   2   4     5049.17     5159.75     96.53 o 
  14   2   4     4573.22     5166.17     52.04 o 
  15   2   4      431.92      421.56     27.67 o 
  16   2   4        7.96       14.62     23.43 o 
  17   2   4     2158.53     2239.04     32.28 o 
  18   2   4        4.23       56.08     39.08 o 
 -21   3   4        1.19       10.69     32.14 o 
 -20   3   4      509.24      538.37     34.25 o 
 -19   3   4       61.96       86.86     29.92 o 
 -18   3   4      695.50      642.21     34.91 o 
 -17   3   4      262.69      196.88     43.32 o 
 -16   3   4      413.77      411.16     42.43 o 
 -15   3   4        0.63       27.03     35.26 o 
 -14   3   4       24.05       24.99     38.12 o 
 -13   3   4      449.24      480.29     41.12 o 
 -12   3   4       96.23      123.43     36.98 o 
 -11   3   4      678.02      680.65     46.67 o 
 -10   3   4      369.08      397.24     52.57 o 
  -9   3   4     4218.51     4376.76     74.64 o 
  -8   3   4       13.47      325.99     47.46 o 
  -7   3   4     6715.62     6732.55    427.19 o 
  -6   3   4       53.52      134.69     47.00 o 
  -5   3   4       59.64      116.37     35.29 o 
  -4   3   4     2103.51     2267.21     40.67 o 
  -3   3   4     1317.18     1503.68     74.59 o 
  -2   3   4      210.39      303.30     26.09 o 
  -1   3   4      286.78      336.89     24.23 o 
   0   3   4       19.96      119.46     25.03 o 
   1   3   4       67.50      245.27     25.20 o 
   2   3   4     1120.39     1029.26     23.25 o 
   3   3   4      888.13      864.12     23.28 o 
   4   3   4     2945.25     3550.17     84.78 o 
   5   3   4     3901.22     3960.22     49.44 o 
   6   3   4       19.58      339.36     19.08 o 
   7   3   4      308.12      314.23     24.41 o 
   8   3   4      375.72      383.54     27.76 o 
   9   3   4      275.54      287.68     23.78 o 
  10   3   4      852.13      868.89     44.46 o 
  11   3   4      133.07      201.86     28.30 o 
  12   3   4       39.99       12.06     26.83 o 
  13   3   4      529.77      541.12     26.70 o 
  14   3   4        0.91       10.48     31.78 o 
  15   3   4        1.93       53.17     28.13 o 
  16   3   4      272.51      252.93     27.81 o 
  17   3   4      876.85      914.05     33.46 o 
  18   3   4       23.68       76.63     33.99 o 
 -21   4   4     1793.55     1526.36     49.11 o 
 -20   4   4     1176.15     1294.61     43.97 o 
 -19   4   4      539.03      557.53     40.09 o 
 -18   4   4       40.21       59.96     34.58 o 
 -17   4   4     5302.63     5265.56     80.75 o 
 -16   4   4     1135.33     1323.74     43.52 o 
 -15   4   4      328.00      340.28     34.50 o 
 -14   4   4     1043.96     1127.87     40.61 o 
 -13   4   4     2607.64     2884.70     49.37 o 
 -12   4   4      351.05      477.71     43.71 o 
 -11   4   4      121.84      148.44     42.11 o 
 -10   4   4     3685.80     3908.74     62.64 o 
  -9   4   4     4832.53     5472.26     61.38 o 
  -8   4   4      453.95      524.40     44.63 o 
  -7   4   4      912.70      909.29     39.76 o 
  -6   4   4      131.94      152.59     34.33 o 
  -5   4   4      148.90      207.89     33.05 o 
  -4   4   4      452.15      523.43     33.32 o 
  -3   4   4      577.83      651.19     36.12 o 
  -2   4   4     8431.21     9463.28    302.45 o 
  -1   4   4     5787.82     7261.59    262.41 o 
   0   4   4       12.53       23.25     30.88 o 
   1   4   4      689.39      709.87     24.00 o 
   2   4   4      129.06       83.73     21.48 o 
   3   4   4      376.35      370.76     23.82 o 
   4   4   4       16.49       70.90     19.68 o 
   5   4   4     1258.38     1242.38     43.80 o 
   6   4   4     5365.75     5693.00    115.85 o 
   7   4   4      524.95      797.41     25.50 o 
   8   4   4       62.70      124.62     27.12 o 
   9   4   4     2875.42     2915.11     64.28 o 
  10   4   4     4267.21     4435.02     97.73 o 
  11   4   4       60.51      150.81     21.03 o 
  12   4   4       41.33        4.84     24.53 o 
  13   4   4     2489.10     2616.54     82.58 o 
  14   4   4     2699.12     2958.38     84.28 o 
  15   4   4       35.42       20.67     31.68 o 
  16   4   4      244.10      262.68     54.01 o 
  17   4   4     1683.82     1773.31     50.97 o 
  18   4   4      155.62      340.66     56.17 o 
 -21   5   4        1.55      -20.42     47.10 o 
 -20   5   4      118.88       92.44     36.14 o 
 -19   5   4       68.21       95.85     38.93 o 
 -18   5   4      102.46      176.00     34.62 o 
 -17   5   4      270.96      249.62     35.65 o 
 -16   5   4      974.52      960.66     39.16 o 
 -15   5   4       99.82       95.91     36.75 o 
 -14   5   4     1811.00     1809.36     46.78 o 
 -13   5   4     2737.58     2858.51     98.39 o 
 -12   5   4      151.98      150.80     36.55 o 
 -11   5   4       31.02       25.30     38.98 o 
 -10   5   4      817.69      869.20     43.61 o 
  -9   5   4       14.61      127.14     32.09 o 
  -8   5   4     2445.54     2456.12     60.01 o 
  -7   5   4      745.87      742.72     36.72 o 
  -6   5   4        9.45       14.09     31.51 o 
  -5   5   4      826.94      945.51     36.35 o 
  -4   5   4       62.07      129.44     29.53 o 
  -3   5   4        6.21       66.06     29.06 o 
  -2   5   4      119.03      193.67     22.94 o 
  -1   5   4     1224.43     1245.10     32.09 o 
   0   5   4      506.04      394.32     29.86 o 
   1   5   4     1100.73     1070.02     24.98 o 
   2   5   4     1856.91     1812.63     29.81 o 
   3   5   4       33.85       23.78     29.41 o 
   4   5   4      134.09      220.05     21.00 o 
   5   5   4        8.36      198.12     19.66 o 
   6   5   4     1513.98     1595.70     33.12 o 
   7   5   4      387.74      423.96     21.77 o 
   8   5   4      163.39      142.36     22.16 o 
   9   5   4      101.91      115.57     23.44 o 
  10   5   4      548.76      745.90     26.81 o 
  11   5   4      344.42      454.99     30.25 o 
  12   5   4       32.66        8.82     27.63 o 
  13   5   4      303.68      385.16     27.87 o 
  14   5   4       39.20       62.42     26.52 o 
  15   5   4      674.50      634.13     23.92 o 
  16   5   4      225.35      272.70     27.74 o 
  17   5   4        8.77       13.72     36.80 o 
  18   5   4       18.10      -23.86     33.25 o 
 -20   6   4      307.17      329.08     41.57 o 
 -19   6   4      717.93      749.92     43.01 o 
 -18   6   4       46.84       57.42     32.30 o 
 -17   6   4     4037.00     3972.81     82.93 o 
 -16   6   4       85.31       88.66     36.76 o 
 -15   6   4     1447.91     1409.46     46.75 o 
 -14   6   4      269.15      333.93     34.58 o 
 -13   6   4    10362.94    10788.49    194.36 o 
 -12   6   4      203.84      366.46     38.34 o 
 -11   6   4      283.58      532.49     38.12 o 
 -10   6   4     4679.35     4672.17     69.49 o 
  -9   6   4    11048.22    12283.44    178.95 o 
  -8   6   4       93.88      191.44     37.15 o 
  -7   6   4       46.90      459.38     30.24 o 
  -6   6   4    14134.99    14293.65    395.24 o 
  -5   6   4     8737.76     9327.41    183.01 o 
  -4   6   4      104.82       48.63     51.98 o 
  -3   6   4      464.72      396.52     27.72 o 
  -2   6   4    24781.11    26001.57    480.88 o 
  -1   6   4    10873.42    12247.91    263.32 o 
   0   6   4       54.88     1890.46    434.66 o 
   1   6   4       44.10       38.65     22.59 o 
   2   6   4    10810.58    10724.77     83.55 o 
   3   6   4     2360.08     3216.07     67.18 o 
   4   6   4     5804.09     5550.86    152.45 o 
   5   6   4     1326.67     1351.13     26.93 o 
   6   6   4    11333.40    12280.70    300.87 o 
   7   6   4       67.83      448.31     30.17 o 
   8   6   4     3684.35     3450.66     80.85 o 
   9   6   4     2320.55     2456.82     54.40 o 
  10   6   4     4590.66     5197.70    142.86 o 
  11   6   4     1374.04     1414.74     34.35 o 
  12   6   4       83.23      259.37     30.51 o 
  13   6   4     1051.96     1095.66     66.33 o 
  14   6   4     1504.71     1789.70     36.18 o 
  15   6   4      173.86      151.97     47.27 o 
  16   6   4      355.70      487.56     33.63 o 
  17   6   4     1398.36     1297.25     35.22 o 
 -20   7   4      329.14      332.20     37.23 o 
 -19   7   4      290.23      301.63     41.52 o 
 -18   7   4      512.58      512.20     39.65 o 
 -17   7   4      103.53      172.06     34.56 o 
 -16   7   4     1072.13     1058.85     36.01 o 
 -15   7   4      863.23      791.47     38.28 o 
 -14   7   4      620.61      906.90     41.66 o 
 -13   7   4      239.01      274.95     29.74 o 
 -12   7   4      479.27      504.32     30.90 o 
 -11   7   4       37.90       65.70     30.31 o 
 -10   7   4        2.75        8.29     32.53 o 
  -9   7   4      124.76      173.70     33.47 o 
  -8   7   4     3197.89     3141.75     89.88 o 
  -7   7   4       55.99       56.51     31.81 o 
  -6   7   4     2750.88     2810.96     69.48 o 
  -5   7   4      368.07      336.34     29.70 o 
  -4   7   4     1995.33     2048.37     35.40 o 
  -3   7   4     2979.07     3124.15     40.81 o 
  -2   7   4     2854.43     3427.50    136.02 o 
  -1   7   4     6415.21     6736.56    131.41 o 
   0   7   4      538.83     1138.41    253.81 o 
   1   7   4     3158.29     3213.41     82.69 o 
   2   7   4       13.67      457.88    265.09 o 
   3   7   4       84.91      343.91     37.46 o 
   4   7   4      319.50      319.91     32.65 o 
   5   7   4     1158.00     1365.30     30.18 o 
   6   7   4      590.64      651.02     28.38 o 
   7   7   4      125.42      128.19     23.26 o 
   8   7   4       30.32       61.22     24.92 o 
   9   7   4      193.43      228.29     26.08 o 
  10   7   4      178.15      253.70     27.48 o 
  11   7   4     3116.81     2867.97     68.94 o 
  12   7   4       83.55      206.37     29.37 o 
  13   7   4     1468.74     1410.00     70.83 o 
  14   7   4     1068.90     1030.64     49.34 o 
  15   7   4      147.08      185.44     33.86 o 
  16   7   4       77.18       65.20     33.40 o 
  17   7   4      263.33      286.64     74.93 o 
 -19   8   4     1224.97     1069.07     43.32 o 
 -18   8   4       37.71       56.55     38.22 o 
 -17   8   4      846.31     1024.25     35.80 o 
 -16   8   4      504.41      597.97     36.73 o 
 -15   8   4      257.14      294.87     35.15 o 
 -14   8   4     1131.09     1066.60     39.98 o 
 -13   8   4     6345.51     6746.74    143.28 o 
 -12   8   4      257.11      315.76     30.48 o 
 -11   8   4       98.95      128.18     32.23 o 
 -10   8   4      889.02      988.70     34.88 o 
  -9   8   4     1452.88     1441.15     44.51 o 
  -8   8   4       93.59      256.19     35.21 o 
  -7   8   4      848.53      886.59     33.49 o 
  -6   8   4     1205.75     1236.62     35.02 o 
  -5   8   4     6712.39     7069.62    262.82 o 
  -4   8   4      796.40     1629.51    305.31 o 
  -3   8   4      227.15      678.22     37.05 o 
  -2   8   4    17736.84    19576.73    235.81 o 
  -1   8   4     4743.21     7467.77   1175.87 o 
   0   8   4     4546.90     4987.03    224.26 o 
   1   8   4     2551.12     2725.19    245.95 o 
   2   8   4     6682.56     7765.81     49.56 o 
   3   8   4      498.36      561.28     34.59 o 
   4   8   4      132.31      217.63     30.18 o 
   5   8   4     1832.13     1722.26     40.57 o 
   6   8   4     1076.24     1229.58     42.55 o 
   7   8   4      705.80      742.59     32.72 o 
   8   8   4      520.05      505.94     28.95 o 
   9   8   4     1414.55     1352.73     25.79 o 
  10   8   4     9043.60     9504.02    203.53 o 
  11   8   4       25.44      137.84     30.15 o 
  12   8   4        9.90       58.23     30.90 o 
  13   8   4     1347.99     1461.79     31.36 o 
  14   8   4     2275.81     2428.99     86.95 o 
  15   8   4       50.36       98.88     36.31 o 
  16   8   4       25.36      132.72     30.61 o 
 -19   9   4      198.65      128.47     38.26 o 
 -18   9   4       12.83       54.34     38.16 o 
 -17   9   4        3.19      -15.40     38.70 o 
 -16   9   4     1740.44     1714.40     60.78 o 
 -15   9   4      216.78      168.67     33.96 o 
 -14   9   4      650.68      714.81     32.17 o 
 -13   9   4       16.49      104.81     33.37 o 
 -12   9   4     6205.07     6145.85    107.93 o 
 -11   9   4      118.59      188.42     27.88 o 
 -10   9   4      380.82      594.47     30.58 o 
  -9   9   4     1997.06     1921.43     38.95 o 
  -8   9   4     2680.94     2881.69     44.25 o 
  -7   9   4      167.31      199.12     31.27 o 
  -6   9   4      537.49      691.85     32.78 o 
  -5   9   4     2913.61     3111.56     45.37 o 
  -4   9   4     1204.69     1404.72    114.68 o 
  -3   9   4      437.19      605.92     63.20 o 
  -2   9   4     1633.70     1626.72     35.42 o 
  -1   9   4      868.28      985.57    105.29 o 
   0   9   4     1005.15     1029.70     67.69 o 
   1   9   4      127.74      279.32     28.68 o 
   2   9   4     2160.44     2353.35     39.82 o 
   3   9   4     1904.43     2028.50     60.54 o 
   4   9   4      830.08      827.31     37.27 o 
   5   9   4     3852.86     4074.71     61.76 o 
   6   9   4        6.42      164.06     28.58 o 
   7   9   4     3203.78     3201.31     35.83 o 
   8   9   4      657.47      645.75     25.94 o 
   9   9   4     3138.43     3491.59     70.49 o 
  10   9   4      630.99     1038.56    246.00 o 
  11   9   4     1333.29     1198.33     39.35 o 
  12   9   4      186.85      166.10     28.90 o 
  13   9   4      317.02      423.14     31.57 o 
  14   9   4        4.25       37.18     33.26 o 
  15   9   4      637.03      567.73     36.91 o 
  16   9   4       41.25       -5.80     33.76 o 
 -18  10   4      664.51      716.87     42.69 o 
 -17  10   4       21.65       53.31     36.75 o 
 -16  10   4     1663.35     1721.26     59.14 o 
 -15  10   4      255.18      304.32     35.10 o 
 -14  10   4        8.69       58.55     30.14 o 
 -13  10   4     2164.62     2198.65     71.68 o 
 -12  10   4      815.26     1213.07     33.57 o 
 -11  10   4       95.87       94.80     27.53 o 
 -10  10   4      557.70      557.62     29.20 o 
  -9  10   4      223.88      287.22     29.76 o 
  -8  10   4       91.57       91.78     29.84 o 
  -7  10   4      416.86      474.11     33.45 o 
  -6  10   4      312.59      376.58     31.40 o 
  -5  10   4     1095.83     1034.69     30.76 o 
  -4  10   4        3.05       48.31     34.58 o 
  -3  10   4        5.20      108.90     30.82 o 
  -2  10   4       77.28      261.13     28.63 o 
  -1  10   4     1982.23     2099.09     29.63 o 
   0  10   4     1140.81     1243.41     88.88 o 
   1  10   4      120.41      156.24     26.03 o 
   2  10   4       29.26       81.03     23.93 o 
   3  10   4      151.83      217.08     30.28 o 
   4  10   4      164.37      230.07     27.53 o 
   5  10   4      473.27      513.76     28.25 o 
   6  10   4     1489.64     1527.63     43.38 o 
   7  10   4      218.43      261.44     25.23 o 
   8  10   4       73.51       70.34     24.30 o 
   9  10   4     5466.59     5694.19    131.89 o 
  10  10   4      954.99     1143.80     60.93 o 
  11  10   4      305.48      315.44     25.11 o 
  12  10   4      643.68      690.69     38.89 o 
  13  10   4      400.70      432.89     38.73 o 
  14  10   4       91.32       77.97     37.05 o 
  15  10   4      796.38      735.37     37.89 o 
 -17  11   4      534.30      477.10     37.84 o 
 -16  11   4       30.30       10.18     38.99 o 
 -15  11   4      370.37      407.86     40.16 o 
 -14  11   4     1282.72     1292.31     33.66 o 
 -13  11   4       59.21       89.21     31.27 o 
 -12  11   4      437.51      454.94     28.30 o 
 -11  11   4      482.64      489.02     31.25 o 
 -10  11   4      170.80      168.64     38.89 o 
  -9  11   4      292.06      331.56     31.93 o 
  -8  11   4        2.99       66.65     29.17 o 
  -7  11   4      787.39      872.94     31.43 o 
  -6  11   4      239.71      295.77     32.62 o 
  -5  11   4       17.67      167.74     32.87 o 
  -4  11   4      140.27      194.15     27.21 o 
  -3  11   4      348.21      394.24     26.80 o 
  -2  11   4       85.81      240.80     30.66 o 
  -1  11   4     1348.40     1378.91     33.71 o 
   0  11   4      828.15      851.42     29.64 o 
   1  11   4        8.12       22.83     34.77 o 
   2  11   4     1766.42     1665.53     42.81 o 
   3  11   4      623.43      642.71     25.80 o 
   4  11   4     1985.28     1864.17     41.43 o 
   5  11   4      494.41      506.66     32.16 o 
   6  11   4     1067.31     1096.70     30.38 o 
   7  11   4       46.31       67.71     33.88 o 
   8  11   4      114.06      123.35     24.63 o 
   9  11   4      510.06      529.67     24.97 o 
  10  11   4       29.48       35.08     31.92 o 
  11  11   4      274.19      333.67     24.96 o 
  12  11   4      446.19      495.25     31.52 o 
  13  11   4      101.38      142.51     36.49 o 
  14  11   4        8.32       69.05     35.98 o 
 -17  12   4     1226.03     1046.47     46.29 o 
 -16  12   4      137.41       85.33     32.68 o 
 -15  12   4       10.90       42.49     30.16 o 
 -14  12   4       18.02       53.94     34.34 o 
 -13  12   4     1149.45     1096.97     33.43 o 
 -12  12   4      114.76      148.43     31.38 o 
 -11  12   4      229.06      240.00     29.56 o 
 -10  12   4     1350.31     1322.18     36.14 o 
  -9  12   4     1284.28     1358.01     40.90 o 
  -8  12   4        0.65       53.83     38.34 o 
  -7  12   4      734.79      745.05     30.05 o 
  -6  12   4     5161.17     5151.63    100.59 o 
  -5  12   4     6585.36     7090.35     44.45 o 
  -4  12   4     1113.37     1125.87     58.99 o 
  -3  12   4       55.31      145.52     39.90 o 
  -2  12   4      422.52      403.26     33.40 o 
  -1  12   4      383.08      401.28     35.13 o 
   0  12   4      684.22      695.12     30.25 o 
   1  12   4      132.37      172.94     27.00 o 
   2  12   4     4579.21     4923.27     89.98 o 
   3  12   4       25.89      444.25     24.49 o 
   4  12   4      251.22      283.13     27.98 o 
   5  12   4      447.37      469.61     35.12 o 
   6  12   4      594.45      681.47     29.28 o 
   7  12   4       67.48      179.13     31.00 o 
   8  12   4      163.31      196.19     32.40 o 
   9  12   4      180.47      139.59     29.21 o 
  10  12   4      241.38      281.44     28.82 o 
  11  12   4        4.21       10.24     33.45 o 
  12  12   4      712.43      672.81     30.25 o 
  13  12   4      244.55      286.82     30.81 o 
  14  12   4      133.55      214.66     43.29 o 
 -16  13   4      193.90      164.34     43.44 o 
 -15  13   4      204.54      233.95     32.34 o 
 -14  13   4      369.41      363.74     34.07 o 
 -13  13   4      105.92      126.79     38.06 o 
 -12  13   4      467.06      468.95     29.41 o 
 -11  13   4      132.08      135.32     28.92 o 
 -10  13   4     1342.80     1233.26     35.13 o 
  -9  13   4        9.13      -16.44     30.14 o 
  -8  13   4      204.98      255.07     37.70 o 
  -7  13   4      629.40      665.40     30.19 o 
  -6  13   4     1978.24     2174.56     46.77 o 
  -5  13   4      625.47      738.06     33.49 o 
  -4  13   4      259.26      798.70     27.42 o 
  -3  13   4     2132.06     2216.13     83.29 o 
  -2  13   4     1204.24     1163.90     35.24 o 
  -1  13   4       26.88       69.92     61.19 o 
   0  13   4      801.96     1071.35    109.30 o 
   1  13   4     6203.70     6387.57    116.05 o 
   2  13   4      783.47      667.07     50.03 o 
   3  13   4     2067.60     2222.79     30.21 o 
   4  13   4      231.30      276.20     30.81 o 
   5  13   4      444.68      487.27     33.44 o 
   6  13   4      244.83      248.57     30.55 o 
   7  13   4        8.32      122.67     29.15 o 
   8  13   4      178.46      226.01     26.80 o 
   9  13   4      368.33      357.31     22.64 o 
  10  13   4        1.49       19.44     29.24 o 
  11  13   4       24.48       41.42     27.18 o 
  12  13   4      964.04      954.33     43.38 o 
 -14  14   4      103.02      127.40     38.58 o 
 -13  14   4     1059.22     1148.86     34.06 o 
 -12  14   4      143.28      130.05     36.88 o 
 -11  14   4       97.75       93.79     35.75 o 
 -10  14   4      216.35      325.30     31.46 o 
  -9  14   4     2330.16     2286.61     42.59 o 
  -8  14   4      343.90      314.59     28.28 o 
  -7  14   4        3.96       99.84     32.45 o 
  -6  14   4     1706.89     2154.93    291.31 o 
  -5  14   4     7427.54     7624.12    177.23 o 
  -4  14   4        3.52      -36.85     46.09 o 
  -3  14   4       48.75      317.37    105.96 o 
  -2  14   4     1326.25     1403.71     48.78 o 
  -1  14   4      260.53      367.61     41.98 o 
   0  14   4     1071.57     1027.04     66.29 o 
   1  14   4      200.59      103.27     90.91 o 
   2  14   4     5162.60     5705.82    135.55 o 
   3  14   4     1296.24     1315.25     42.29 o 
   4  14   4       14.49       26.29     26.71 o 
   5  14   4       21.87       46.04     29.18 o 
   6  14   4     1833.11     1898.28     42.93 o 
   7  14   4      637.07      613.62     26.03 o 
   8  14   4        3.62       19.23     57.45 o 
   9  14   4        5.83       72.18     41.48 o 
  10  14   4     1938.42     1832.01     70.34 o 
  11  14   4       15.41      -27.13     27.13 o 
 -13  15   4      134.07      122.87     37.43 o 
 -12  15   4     1126.63     1009.42     32.90 o 
 -11  15   4      237.35      417.03     34.04 o 
 -10  15   4     2320.66     2323.71     78.16 o 
  -9  15   4      938.65      909.32     34.48 o 
  -8  15   4     1488.19     1917.13     40.12 o 
  -7  15   4     3562.78     3386.58     70.20 o 
  -6  15   4     1665.87     1782.37     61.74 o 
  -5  15   4     3252.74     3278.39    105.33 o 
  -4  15   4      247.78      642.75     55.18 o 
  -3  15   4      595.53      623.52     33.84 o 
  -2  15   4      251.84      246.83     37.79 o 
  -1  15   4        8.74       31.47     33.76 o 
   0  15   4       24.51      347.98    125.93 o 
   1  15   4     5704.17     5356.59     71.44 o 
   2  15   4     1860.28     2060.95     63.30 o 
   3  15   4     4150.97     3986.45     90.59 o 
   4  15   4      948.92     1127.67     28.91 o 
   5  15   4     7297.58     6973.72     83.03 o 
   6  15   4       14.68      160.59     37.79 o 
   7  15   4     1588.88     1677.69     61.32 o 
   8  15   4     1243.94     1289.91     35.57 o 
   9  15   4      581.54      604.34     32.46 o 
  10  15   4      203.01      153.81     32.08 o 
 -11  16   4      404.36      381.19     39.50 o 
 -10  16   4       47.93       93.41     33.18 o 
  -9  16   4       20.43       62.23     37.15 o 
  -8  16   4      133.51      212.80     37.68 o 
  -7  16   4      114.50      164.65     38.36 o 
  -6  16   4        3.08      177.34     64.71 o 
  -5  16   4      138.90      191.04     33.09 o 
  -4  16   4        1.49      -17.27     36.96 o 
  -3  16   4       67.50       92.01     35.57 o 
  -2  16   4      103.30       89.48     35.60 o 
  -1  16   4       58.01       87.80     37.28 o 
   0  16   4      181.71      212.76     42.75 o 
   1  16   4       78.95       95.80     39.01 o 
   2  16   4      585.51      625.97     35.89 o 
   3  16   4     2340.88     2410.17     44.24 o 
   4  16   4       96.77       79.70     29.58 o 
   5  16   4      560.84      492.44     30.45 o 
   6  16   4      987.51      985.75     28.46 o 
   7  16   4      205.49      223.30     33.22 o 
   8  16   4      281.67      267.12     29.45 o 
  -9  17   4       13.20       36.36     36.27 o 
  -8  17   4      559.17      464.45     38.18 o 
  -7  17   4       25.96      -35.16     37.79 o 
  -6  17   4     1454.70     1447.90     59.85 o 
  -5  17   4      441.44      386.90     35.52 o 
  -4  17   4      986.39      948.72     34.16 o 
  -3  17   4       29.61       91.69     45.48 o 
  -2  17   4      309.43      525.40    104.38 o 
  -1  17   4     1486.26     1569.92     49.65 o 
   0  17   4      513.84      506.65     54.83 o 
   1  17   4      297.26      320.78     35.11 o 
   2  17   4      159.34      227.16     29.88 o 
   3  17   4     1780.11     1831.81     50.56 o 
   4  17   4       85.78       87.47     28.61 o 
   5  17   4        3.52       48.42     38.47 o 
   6  17   4        2.97      -21.89     35.15 o 
  -6  18   4      686.59      648.42     44.99 o 
  -5  18   4      678.73      688.23     49.36 o 
  -4  18   4      523.67      600.20     45.82 o 
  -3  18   4      299.18      348.86     41.94 o 
  -2  18   4      480.16      461.66     37.80 o 
  -1  18   4        2.85       70.55     31.21 o 
   0  18   4      173.38      205.50     51.59 o 
   1  18   4     1078.12     1043.07     83.19 o 
   2  18   4      503.60      480.81     36.43 o 
   3  18   4       95.98      200.73     47.45 o 
 -21   1   5        2.76        4.86     45.89 o 
 -20   1   5      845.32      722.27     48.04 o 
 -19   1   5     4149.95     3961.25    100.47 o 
 -18   1   5      424.26      426.39     52.14 o 
 -17   1   5       48.54       77.72     49.84 o 
 -16   1   5     2076.10     2154.35     72.22 o 
 -15   1   5     8649.80     8928.64    308.01 o 
  -7   1   5     1750.53     1942.83     89.85 o 
  -6   1   5      881.17      996.71     57.24 o 
  -5   1   5      492.72      531.72     39.55 o 
  -4   1   5     5321.93     5337.56    164.63 o 
  -3   1   5       79.70      120.11     26.05 o 
  -2   1   5      217.15      153.21     26.33 o 
  -1   1   5       13.40       46.01     22.89 o 
   0   1   5     7387.75     7422.28    121.12 o 
   1   1   5       98.48      147.18     21.02 o 
   2   1   5      108.02      146.10     20.74 o 
   3   1   5     5072.72     5188.53     47.30 o 
   4   1   5     4361.55     4483.31     81.39 o 
   5   1   5      246.91      240.82     25.53 o 
   6   1   5      923.91      838.96     24.76 o 
   7   1   5      731.82      818.44     27.79 o 
   8   1   5     1537.44     1510.16     28.48 o 
   9   1   5     3227.81     3089.29     54.77 o 
  10   1   5     1053.61     1034.41     42.90 o 
  11   1   5     5690.50     6255.35    145.37 o 
  12   1   5      748.96      797.69     32.20 o 
  13   1   5      784.54      754.62     24.62 o 
  14   1   5      404.63      493.94     24.91 o 
  15   1   5     2855.25     2963.59     55.37 o 
  16   1   5       17.36        4.15     32.92 o 
  17   1   5       91.58      157.22     30.32 o 
 -21   2   5      191.28      208.29     54.92 o 
 -20   2   5        1.61       -6.59     46.76 o 
 -19   2   5      117.71      118.75     50.78 o 
 -18   2   5     1805.63     1743.85     59.33 o 
 -17   2   5      344.37      541.25     49.93 o 
 -16   2   5       15.69       -0.01     49.89 o 
 -15   2   5      691.24      808.03     60.90 o 
 -14   2   5     1727.46     1610.53     60.62 o 
 -13   2   5     2149.69     2042.72     82.11 o 
 -12   2   5     3694.75     3743.67    100.67 o 
 -11   2   5      423.75      518.18     74.10 o 
 -10   2   5     3772.00     3849.13     81.88 o 
  -9   2   5     1104.67     1086.68     63.13 o 
  -8   2   5       46.47       56.95     53.36 o 
  -7   2   5      772.24      796.20     44.74 o 
  -6   2   5     1682.96     1773.88     49.89 o 
  -5   2   5      245.36      271.17     30.83 o 
  -4   2   5      108.73      176.44     25.79 o 
  -3   2   5     1435.45     1724.66    132.17 o 
  -2   2   5     4082.11     4591.88     87.16 o 
  -1   2   5     7305.17     6742.64    208.44 o 
   0   2   5      694.08      741.02     22.27 o 
   1   2   5      317.22      328.54     21.79 o 
   2   2   5      628.69      673.00     25.77 o 
   3   2   5      925.71      898.66     27.32 o 
   4   2   5      614.38      574.34     22.78 o 
   5   2   5      236.39      260.66     27.83 o 
   6   2   5     1714.88     2043.70     30.62 o 
   7   2   5      389.92      348.85     23.38 o 
   8   2   5       26.30      232.15     25.21 o 
   9   2   5     1218.50     1320.02     42.02 o 
  10   2   5      284.99      328.79     20.97 o 
  11   2   5     1290.56     1345.48     43.65 o 
  12   2   5        6.60      -29.44     29.44 o 
  13   2   5     3180.69     2998.15     48.36 o 
  14   2   5      290.19      363.27     29.98 o 
  15   2   5       18.64      -12.44     28.95 o 
  16   2   5      589.42      535.53     38.94 o 
  17   2   5      497.91      506.67     50.54 o 
 -20   3   5      446.46      387.20     51.77 o 
 -19   3   5      991.99     1019.76     55.14 o 
 -18   3   5        0.45       14.01     36.23 o 
 -17   3   5      691.22      662.79     45.88 o 
 -16   3   5     1408.19     1406.05     64.66 o 
 -15   3   5     1918.73     2130.44    194.56 o 
 -14   3   5      779.60      804.20     58.24 o 
 -13   3   5      778.23     1507.24    115.42 o 
 -12   3   5    14745.09    15012.32    145.89 o 
 -11   3   5     8216.86     8806.13    105.28 o 
 -10   3   5        3.79      129.00     74.63 o 
  -9   3   5       85.02      134.42     61.15 o 
  -8   3   5    14789.97    15519.80    789.78 o 
  -7   3   5     7164.16     7629.55    262.45 o 
  -6   3   5     2171.52     2403.39     69.93 o 
  -5   3   5     5750.47     5841.06    124.15 o 
  -4   3   5    21497.14    21784.08    353.17 o 
  -3   3   5     1167.40     1408.17    133.15 o 
  -2   3   5      434.03      421.77     35.11 o 
  -1   3   5     6887.60     6720.46     42.60 o 
   0   3   5    11052.29    11339.80    467.38 o 
   1   3   5     4428.82     4495.68    102.46 o 
   2   3   5     5250.66     5270.37    126.65 o 
   3   3   5     4477.70     4788.68    100.10 o 
   4   3   5    10870.26    11964.80    294.15 o 
   5   3   5     1091.75     1119.68     29.60 o 
   6   3   5     3626.70     3356.80     77.72 o 
   7   3   5     8752.40     9405.19    116.46 o 
   8   3   5     3335.18     4258.11    168.84 o 
   9   3   5     9803.70     9922.50    146.24 o 
  10   3   5      198.66      280.90     27.29 o 
  11   3   5     3328.76     3523.91     63.14 o 
  12   3   5      429.47      451.16     29.81 o 
  13   3   5      726.55      806.20     38.21 o 
  14   3   5      311.77      385.45     23.16 o 
  15   3   5     1655.12     1619.37     34.80 o 
  16   3   5      408.38      409.12     45.91 o 
  17   3   5      521.83      582.10     52.38 o 
 -20   4   5      218.40      223.09     45.22 o 
 -19   4   5      348.73      276.13     64.80 o 
 -18   4   5      644.85      604.02     64.39 o 
 -17   4   5      701.63      637.49     52.73 o 
 -16   4   5       30.52       -7.09     59.00 o 
 -15   4   5        0.96       54.94     62.96 o 
 -14   4   5      565.79      543.88     55.54 o 
 -13   4   5      147.30      200.48     45.31 o 
 -12   4   5      198.78      155.24     57.02 o 
 -11   4   5     6889.42     6869.58     80.77 o 
 -10   4   5     1595.68     1870.27     68.38 o 
  -9   4   5      720.37      847.76     64.38 o 
  -8   4   5       68.71       46.52     61.78 o 
  -7   4   5       26.65       75.97     40.99 o 
  -6   4   5       68.10      590.37    133.15 o 
  -5   4   5     2435.03     2341.55     44.69 o 
  -4   4   5     1779.29     2127.95     90.33 o 
  -3   4   5     1361.63     1679.09     71.55 o 
  -2   4   5      108.64      125.45     24.90 o 
  -1   4   5     4326.90     4013.40    101.85 o 
   0   4   5     1437.17     1524.93     95.02 o 
   1   4   5       35.20      107.66     22.59 o 
   2   4   5     8688.45     8232.36    170.28 o 
   3   4   5      867.00      915.23     27.75 o 
   4   4   5      125.22      165.04     25.86 o 
   5   4   5     1586.27     1626.40     48.32 o 
   6   4   5     2461.02     2491.19     76.48 o 
   7   4   5       69.72      517.59     47.79 o 
   8   4   5       21.69      -20.98     32.12 o 
   9   4   5     1457.84     1436.12     99.95 o 
  10   4   5       37.59       67.72     27.44 o 
  11   4   5      149.16      172.83     26.46 o 
  12   4   5      393.52      390.19     37.61 o 
  13   4   5        1.42        8.63     24.57 o 
  14   4   5     1040.33     1027.02     34.06 o 
  15   4   5        0.54       34.96     26.85 o 
  16   4   5     1058.14      997.57     28.15 o 
 -20   5   5       76.55       58.86     53.41 o 
 -19   5   5     1520.05     1473.33    144.22 o 
 -18   5   5      545.33      468.27     50.12 o 
 -17   5   5      511.43      492.48     45.42 o 
 -16   5   5     2552.41     2417.87    160.95 o 
 -15   5   5     1413.30     1822.85     77.03 o 
 -14   5   5      198.11      170.84     70.47 o 
 -13   5   5      266.90      287.81     44.63 o 
 -12   5   5     1979.06     1980.00    145.58 o 
 -11   5   5     1548.73     1667.71     65.96 o 
 -10   5   5        3.46       -4.59     53.28 o 
  -9   5   5        8.83        0.57     48.76 o 
  -8   5   5     2487.41     2692.69    130.03 o 
  -7   5   5     2847.31     3282.13    109.57 o 
  -6   5   5      337.49      394.51     39.78 o 
  -5   5   5      589.61      646.80     34.69 o 
  -4   5   5     5183.69     5610.96    190.16 o 
  -3   5   5      871.93     1238.44     70.84 o 
  -2   5   5     1746.46     1809.72     91.11 o 
  -1   5   5     4229.16     4261.61    105.98 o 
   0   5   5     6021.15     5887.90    251.82 o 
   1   5   5      154.32      575.31    242.94 o 
   2   5   5      991.08      941.36     29.56 o 
   3   5   5     6978.52     7075.35    126.68 o 
   4   5   5     3017.23     3254.68     72.38 o 
   5   5   5       57.45       47.01     24.73 o 
   6   5   5      136.66      153.60     26.97 o 
   7   5   5     1924.10     2040.27     33.45 o 
   8   5   5     1959.91     2092.46     31.50 o 
   9   5   5       59.63        3.68     27.21 o 
  10   5   5       13.33       20.41     30.21 o 
  11   5   5     4671.49     4654.07    124.82 o 
  12   5   5     1012.20     1243.81     54.45 o 
  13   5   5      648.36      681.07     32.77 o 
  14   5   5        2.07       13.39     30.94 o 
  15   5   5     2365.30     2346.97     62.14 o 
  16   5   5      405.87      372.17     27.36 o 
 -20   6   5      325.51      293.68     62.02 o 
 -19   6   5      254.03      185.91     53.68 o 
 -18   6   5      404.56      386.63     67.37 o 
 -17   6   5      525.14      424.95     51.32 o 
 -16   6   5      116.07       84.75     40.54 o 
 -15   6   5       53.50       10.17     37.33 o 
 -14   6   5     3609.34     3374.82     85.16 o 
 -13   6   5      134.79      146.69     40.84 o 
 -12   6   5        2.50       38.68     44.12 o 
 -11   6   5     2143.86     2399.49     60.71 o 
 -10   6   5      709.03      868.10     71.04 o 
  -9   6   5     5354.83     5337.77    108.54 o 
  -8   6   5      161.98      157.08     39.46 o 
  -7   6   5     2308.56     2253.92    109.41 o 
  -6   6   5      257.07      295.51     50.64 o 
  -5   6   5     1424.91     1501.25     78.29 o 
  -4   6   5      569.28      623.75     32.74 o 
  -3   6   5     1996.54     2589.65    109.97 o 
  -2   6   5      504.11      775.27     37.39 o 
  -1   6   5     3338.97     4211.20    119.72 o 
   0   6   5        4.07      558.72     82.88 o 
   1   6   5       95.71      153.22     27.94 o 
   2   6   5      197.93      228.12     30.42 o 
   3   6   5     1057.03      998.98     39.07 o 
   4   6   5        7.87       16.31     29.37 o 
   5   6   5     1039.22     1275.40    103.93 o 
   6   6   5     3684.06     3678.90    101.82 o 
   7   6   5     2243.81     2526.84     40.30 o 
   8   6   5      467.42      474.61     26.41 o 
   9   6   5     1008.81     1004.41     43.71 o 
  10   6   5      778.36     1030.98     62.28 o 
  11   6   5        5.22      -32.27     32.27 o 
  12   6   5      608.24      603.65     29.60 o 
  13   6   5      225.85      234.49     24.69 o 
  14   6   5      243.23      248.15     28.99 o 
  15   6   5      170.83      186.06     28.69 o 
  16   6   5       58.47       56.75     32.70 o 
 -19   7   5     2261.48     1833.21    101.58 o 
 -18   7   5      185.70      201.32     52.10 o 
 -17   7   5       10.46       37.34     42.07 o 
 -16   7   5      189.61      179.03     35.58 o 
 -15   7   5     1040.15      985.64     41.68 o 
 -14   7   5      529.17      585.26     43.36 o 
 -13   7   5      292.71      300.13     32.99 o 
 -12   7   5      289.23      312.31     35.93 o 
 -11   7   5      723.15      749.75     39.06 o 
 -10   7   5       46.87       88.89     34.30 o 
  -9   7   5      339.25      393.06     34.14 o 
  -8   7   5      153.57      229.82     37.41 o 
  -7   7   5       71.58      115.73     34.12 o 
  -6   7   5      685.01      693.20     36.89 o 
  -5   7   5      388.56      441.75     37.36 o 
  -4   7   5     1163.85     1293.18     65.49 o 
  -3   7   5      407.54      463.75     37.18 o 
  -2   7   5      365.30      392.63     25.28 o 
  -1   7   5       56.08       75.85     27.97 o 
   0   7   5      158.63      309.67     30.52 o 
   1   7   5       66.06      128.20     30.64 o 
   2   7   5      673.14      622.52     28.85 o 
   3   7   5      521.62      592.88     29.67 o 
   4   7   5      815.51      946.73     37.51 o 
   5   7   5     1237.70     1122.57     35.25 o 
   6   7   5      323.33      351.18     29.95 o 
   7   7   5     1668.66     1739.55     63.01 o 
   8   7   5      541.43      522.92     25.54 o 
   9   7   5        9.20       44.20     42.94 o 
  10   7   5     1996.88     1956.99     37.15 o 
  11   7   5     2237.55     2311.84    103.37 o 
  12   7   5       61.05       41.81     48.35 o 
  13   7   5      651.18      643.31     37.95 o 
  14   7   5      513.51      565.64     53.00 o 
  15   7   5      555.93      641.33     41.06 o 
 -19   8   5        0.09      -34.11     53.91 o 
 -18   8   5       34.11       19.75     43.33 o 
 -17   8   5       50.09       76.49     44.26 o 
 -16   8   5      331.74      303.81     40.93 o 
 -15   8   5      445.24      439.22     37.98 o 
 -14   8   5      122.86       90.35     30.86 o 
 -13   8   5       37.57       48.98     31.22 o 
 -12   8   5      937.39      964.43     35.32 o 
 -11   8   5       94.58      129.29     31.33 o 
 -10   8   5        7.80        9.00     29.77 o 
  -9   8   5      262.16      294.32     35.83 o 
  -8   8   5      412.91      461.08     47.64 o 
  -7   8   5       10.00       25.68     30.20 o 
  -6   8   5     1147.37     1086.83     68.16 o 
  -5   8   5       31.74      132.88     38.24 o 
  -4   8   5       26.02       39.08     33.95 o 
  -3   8   5      146.40      213.29     30.70 o 
  -2   8   5     1984.85     2017.96     83.81 o 
  -1   8   5      329.18      437.15     64.73 o 
   0   8   5      537.81      578.72     36.44 o 
   1   8   5     2176.92     2187.02     75.23 o 
   2   8   5     1547.62     1544.98     53.10 o 
   3   8   5      316.13      299.32     25.69 o 
   4   8   5      361.73      377.23     28.80 o 
   5   8   5      323.67      325.99     28.27 o 
   6   8   5       49.29       41.37     21.97 o 
   7   8   5        6.29       -6.53     24.40 o 
   8   8   5      930.18      836.84     32.05 o 
   9   8   5      257.53      209.92     30.79 o 
  10   8   5      223.49      205.06     32.37 o 
  11   8   5       26.19       22.12     28.56 o 
  12   8   5       29.62       35.47     32.64 o 
  13   8   5       25.46       33.63     34.86 o 
  14   8   5      321.24      315.79     31.13 o 
  15   8   5       14.11       25.68     45.72 o 
 -18   9   5        3.96       19.48     39.92 o 
 -17   9   5      314.91      268.60     42.46 o 
 -16   9   5      260.51      279.54     41.35 o 
 -15   9   5     1350.37     1336.49     39.51 o 
 -14   9   5       77.13       35.86     31.48 o 
 -13   9   5       87.94      295.29     31.22 o 
 -12   9   5     7477.94     7040.46     85.94 o 
 -11   9   5     2623.30     2675.10     48.23 o 
 -10   9   5      220.56      289.21     30.03 o 
  -9   9   5      485.68      470.02     29.93 o 
  -8   9   5     7121.16     6945.67    118.40 o 
  -7   9   5      419.00      417.93     47.24 o 
  -6   9   5       71.07       46.01     35.31 o 
  -5   9   5     3197.85     3141.91     69.82 o 
  -4   9   5     5513.53     6119.03    157.82 o 
  -3   9   5     1549.41     1947.00    153.75 o 
  -2   9   5      364.14      469.96     44.44 o 
  -1   9   5     2704.72     2690.86     81.65 o 
   0   9   5     5663.44     6156.21     80.56 o 
   1   9   5       54.74      218.04     40.75 o 
   2   9   5       65.63       49.31     21.87 o 
   3   9   5     1055.40     1071.21     26.49 o 
   4   9   5     2113.04     2633.58     75.79 o 
   5   9   5      390.09      485.36     27.62 o 
   6   9   5      385.32      374.49     29.81 o 
   7   9   5     2907.88     2887.86     68.38 o 
   8   9   5      521.26      762.27     68.96 o 
   9   9   5     3321.20     2989.95    120.96 o 
  10   9   5        0.21       40.74     27.18 o 
  11   9   5      620.16      702.12     32.71 o 
  12   9   5      211.29      218.94     36.54 o 
  13   9   5        3.19        3.39     44.63 o 
  14   9   5      209.73      199.66     28.67 o 
 -17  10   5       25.43       29.78     40.10 o 
 -16  10   5      273.72      294.42     46.82 o 
 -15  10   5      324.30      366.59     41.83 o 
 -14  10   5       23.14       25.43     26.96 o 
 -13  10   5      463.53      386.60     32.50 o 
 -12  10   5       40.92       92.98     31.63 o 
 -11  10   5      602.40      576.09     34.06 o 
 -10  10   5      256.73      219.92     31.20 o 
  -9  10   5       12.44       48.91     34.98 o 
  -8  10   5      715.99      728.33     33.09 o 
  -7  10   5      771.21      763.19     30.86 o 
  -6  10   5     1858.45     1834.16     36.71 o 
  -5  10   5       15.40      129.98     33.01 o 
  -4  10   5     1379.68     1403.92     36.20 o 
  -3  10   5     1777.99     1957.81    106.72 o 
  -2  10   5     4772.98     5351.98    106.07 o 
  -1  10   5     3221.32     3445.62    127.94 o 
   0  10   5      213.65      490.44    110.51 o 
   1  10   5      666.25      721.79     27.66 o 
   2  10   5        5.81       91.95     22.88 o 
   3  10   5      462.34      498.00     28.58 o 
   4  10   5      357.96      436.46     25.92 o 
   5  10   5       91.16       83.63     27.61 o 
   6  10   5       71.65      119.85     33.99 o 
   7  10   5      184.87      185.50     24.42 o 
   8  10   5     1844.76     1591.29     87.19 o 
   9  10   5        9.82      -37.96     58.78 o 
  10  10   5      187.59      181.77     32.31 o 
  11  10   5      144.05      181.16     39.70 o 
  12  10   5      651.55      653.49     46.58 o 
  13  10   5      160.17       61.86     41.88 o 
 -16  11   5     1299.25     1240.90     73.29 o 
 -15  11   5      926.99     1032.21     81.75 o 
 -14  11   5       48.90       74.94     33.00 o 
 -13  11   5       42.85       31.87     28.85 o 
 -12  11   5     3039.12     3136.53    106.42 o 
 -11  11   5     1942.35     1933.46     65.11 o 
 -10  11   5      220.29      253.04     31.66 o 
  -9  11   5      215.09      221.52     34.91 o 
  -8  11   5     3484.55     3587.73    133.00 o 
  -7  11   5     2067.06     2425.35     60.70 o 
  -6  11   5      665.50      600.32     27.37 o 
  -5  11   5      136.53      219.61     31.87 o 
  -4  11   5     4521.72     4959.66     79.65 o 
  -3  11   5     7583.47     7107.85    126.32 o 
  -2  11   5      571.37     1545.85    368.44 o 
  -1  11   5     1249.51     1723.44    104.89 o 
   0  11   5     7575.53     7605.46    157.07 o 
   1  11   5     1410.78     1758.41    208.78 o 
   2  11   5       20.12       65.77     23.59 o 
   3  11   5     5190.32     5330.65     95.65 o 
   4  11   5     2763.07     3236.17     62.08 o 
   5  11   5       12.88       50.08     29.79 o 
   6  11   5        0.30       36.80     27.36 o 
   7  11   5     2312.61     2297.57     60.34 o 
   8  11   5     3252.54     3396.21    165.71 o 
   9  11   5        1.79       12.16     30.85 o 
  10  11   5      303.57      372.63     33.96 o 
  11  11   5     1594.75     1535.34     46.91 o 
  12  11   5     1333.27     1368.60     36.79 o 
  13  11   5      450.58      424.64     47.10 o 
 -16  12   5      605.34      526.81     50.42 o 
 -15  12   5     1038.39      857.49     34.47 o 
 -14  12   5     1138.20     1128.07     33.16 o 
 -13  12   5      844.89      864.88     37.07 o 
 -12  12   5      910.67      860.04     31.89 o 
 -11  12   5     1804.11     1828.59     42.26 o 
 -10  12   5     1020.03     1119.07     76.32 o 
  -9  12   5     3387.54     3424.84     82.12 o 
  -8  12   5        6.98       33.80     36.80 o 
  -7  12   5     3706.71     3877.62     45.21 o 
  -6  12   5        9.09       43.85     34.00 o 
  -5  12   5     1405.01     1493.53     41.28 o 
  -4  12   5      842.52      921.10     49.28 o 
  -3  12   5     2213.97     2916.31    390.52 o 
  -2  12   5     6390.36     6731.66    160.69 o 
  -1  12   5     5404.13     5728.90    130.63 o 
   0  12   5      683.53      695.52     32.93 o 
   1  12   5     1318.45     1604.04     36.02 o 
   2  12   5       50.40       15.87     36.91 o 
   3  12   5     2478.90     2628.89    121.13 o 
   4  12   5      317.96      279.94     26.57 o 
   5  12   5     2061.54     2270.29     35.90 o 
   6  12   5     2945.01     2850.72     71.53 o 
   7  12   5     1220.16     1312.09     56.24 o 
   8  12   5     1735.29     1709.46     35.30 o 
   9  12   5       55.85      201.53     49.52 o 
  10  12   5     3584.61     3495.96     98.37 o 
  11  12   5       31.25       34.22     47.17 o 
  12  12   5      871.59      760.99     39.07 o 
 -14  13   5     1845.55     1636.42     38.03 o 
 -13  13   5      223.41      192.56     30.88 o 
 -12  13   5       90.10      147.84     37.60 o 
 -11  13   5     1620.78     1520.66     70.09 o 
 -10  13   5       22.26       37.69     29.20 o 
  -9  13   5       16.03       10.41     31.78 o 
  -8  13   5      431.13      566.87     36.96 o 
  -7  13   5       44.53       15.89     36.21 o 
  -6  13   5        8.39       24.07     36.35 o 
  -5  13   5      294.18      339.95     31.05 o 
  -4  13   5      408.88      624.05    121.27 o 
  -3  13   5     1944.28     1913.60     55.91 o 
  -2  13   5      371.68      416.90     45.21 o 
  -1  13   5      506.44      561.16     51.82 o 
   0  13   5       45.45       98.03     32.97 o 
   1  13   5      249.26      286.21     33.51 o 
   2  13   5      139.68      118.60     24.40 o 
   3  13   5      192.93      181.66     29.79 o 
   4  13   5     2040.58     2134.33     32.57 o 
   5  13   5     1084.15     1058.95     38.61 o 
   6  13   5       24.99       57.50     23.45 o 
   7  13   5     1889.37     1999.21     40.20 o 
   8  13   5     2084.93     2097.09     52.38 o 
   9  13   5      816.40      744.03     60.53 o 
  10  13   5      513.74      571.23     34.43 o 
  11  13   5     1645.02     1640.11     34.69 o 
 -13  14   5      490.96      437.63     35.11 o 
 -12  14   5      707.29      645.26     31.42 o 
 -11  14   5        4.00       23.16     33.48 o 
 -10  14   5       46.95       92.33     37.51 o 
  -9  14   5     1552.42     1573.74     41.36 o 
  -8  14   5        7.37       50.16     35.22 o 
  -7  14   5       49.74      120.83     31.93 o 
  -6  14   5        0.93       -1.61     29.39 o 
  -5  14   5      825.63      944.44     34.10 o 
  -4  14   5       82.57      110.48     32.45 o 
  -3  14   5      737.95      800.94     31.77 o 
  -2  14   5      440.02      363.93     63.17 o 
  -1  14   5      621.41      614.34     37.25 o 
   0  14   5      558.28      645.67     43.25 o 
   1  14   5     1990.09     1949.78     27.50 o 
   2  14   5      688.54      644.36     27.99 o 
   3  14   5       84.08      105.75     29.13 o 
   4  14   5      742.33      672.70     29.62 o 
   5  14   5      107.20      232.79     46.01 o 
   6  14   5      261.16      280.72     29.76 o 
   7  14   5       70.46       38.16     55.02 o 
   8  14   5      150.52      131.95     36.82 o 
   9  14   5        2.30       50.79     33.45 o 
 -11  15   5      180.53      177.40     30.74 o 
 -10  15   5      147.34      163.62     36.65 o 
  -9  15   5      739.94      638.13     39.15 o 
  -8  15   5      793.56      778.10     39.13 o 
  -7  15   5      291.01      255.30     43.04 o 
  -6  15   5     2187.11     2155.66     54.62 o 
  -5  15   5       63.72      116.27     35.50 o 
  -4  15   5     1006.32     1076.41     41.09 o 
  -3  15   5      115.57      157.66     32.33 o 
  -2  15   5      150.80      117.08     60.09 o 
  -1  15   5      691.98      658.00     46.06 o 
   0  15   5      539.62      528.09     30.51 o 
   1  15   5      590.43      577.72     38.48 o 
   2  15   5       85.19      244.08     30.32 o 
   3  15   5      155.16      204.67     29.42 o 
   4  15   5       67.80      122.41     42.20 o 
   5  15   5        3.02       66.73     27.37 o 
   6  15   5       29.05        5.31     29.00 o 
   7  15   5       21.98      103.03     32.78 o 
   8  15   5        6.97       60.12     33.94 o 
  -9  16   5      160.91      146.45     37.84 o 
  -8  16   5      459.04      370.46     34.41 o 
  -7  16   5      446.41      387.97     45.15 o 
  -6  16   5       53.25        8.48     67.78 o 
  -5  16   5      235.62      161.37     37.49 o 
  -4  16   5       58.23      139.15     37.43 o 
  -3  16   5       37.73       55.99     37.35 o 
  -2  16   5        4.36       59.41     37.11 o 
  -1  16   5      317.57      339.41     34.86 o 
   0  16   5      460.89      447.06     29.25 o 
   1  16   5        6.18       12.26     33.49 o 
   2  16   5       12.15       21.63     31.11 o 
   3  16   5      381.50      381.69     33.56 o 
   4  16   5       33.17       77.60     33.01 o 
   5  16   5       44.49       42.71     31.16 o 
  -6  17   5       25.96       53.23     36.76 o 
  -5  17   5      104.84      201.52     62.74 o 
  -4  17   5     1348.35     1327.71     39.23 o 
  -3  17   5      183.54      285.06     37.50 o 
  -2  17   5        8.75      151.14     64.33 o 
  -1  17   5     1665.46     1508.86     70.14 o 
   0  17   5      458.74      517.05     31.64 o 
   1  17   5        1.44      -29.42     29.42 o 
   2  17   5        8.12       29.44     42.57 o 
  -7   0   6    28286.42    28770.77    164.34 o 
  -6   0   6    24316.48    24999.71    208.50 o 
  -5   0   6      202.30      206.00     52.15 o 
  -4   0   6      595.43      644.19     61.82 o 
  -3   0   6    24410.75    24449.57    203.64 o 
  -2   0   6    10476.10    10375.61    285.05 o 
  -1   0   6      115.75       70.63     52.82 o 
   0   0   6       17.38      -24.35     38.30 o 
   1   0   6    11346.29    10552.74    175.59 o 
   2   0   6     5708.30     4792.38    250.78 o 
   3   0   6     2354.66     2276.73     57.34 o 
   4   0   6      252.54      252.77     33.43 o 
   5   0   6     3084.77     2810.12    132.96 o 
   6   0   6      102.17       -6.24     37.04 o 
   7   0   6     8626.03     8651.05    177.10 o 
   8   0   6      192.96      208.11     78.99 o 
   9   0   6    25916.31    26339.93    552.54 o 
  10   0   6      130.63      176.11     36.36 o 
  11   0   6     1213.69     1278.45     52.06 o 
  12   0   6     2331.42     2307.92     53.10 o 
  13   0   6     2417.17     2336.87     82.87 o 
  14   0   6     2863.99     2818.29     74.11 o 
  15   0   6      901.03      856.90     57.78 o 
  -7   1   6     1018.61     1028.83     69.23 o 
  -6   1   6       21.38       38.83     44.51 o 
  -5   1   6        0.49      -24.62     40.60 o 
  -4   1   6       23.83       37.90     32.54 o 
  -3   1   6     4023.89     4264.75     60.12 o 
  -2   1   6      498.51      456.53     32.98 o 
  -1   1   6        2.15      -25.81     27.16 o 
   0   1   6     3963.95     3942.14     52.23 o 
   1   1   6      893.51      794.38     26.96 o 
   2   1   6     2102.82     1998.78     40.91 o 
   3   1   6     3530.84     3392.24     29.95 o 
   4   1   6     6581.88     6259.08    113.11 o 
   5   1   6      420.03      371.16     25.31 o 
   6   1   6      129.21      135.75     20.08 o 
   7   1   6      266.12      257.91     25.11 o 
   8   1   6      686.22      624.46     21.51 o 
   9   1   6      307.23      318.66     31.92 o 
  10   1   6       11.90      -22.90     22.90 o 
  11   1   6        0.57       -1.44     28.29 o 
  12   1   6       16.24        9.42     25.36 o 
  13   1   6      479.30      468.33     25.25 o 
  14   1   6      608.38      578.89     33.60 o 
  15   1   6       54.61       55.00     28.20 o 
  -9   2   6      357.76      334.65     65.02 o 
  -8   2   6      555.80      546.20     45.09 o 
  -7   2   6     1100.10     1089.82     69.31 o 
  -6   2   6     5524.67     5349.73     85.20 o 
  -5   2   6       40.38       67.68     34.98 o 
  -4   2   6     1067.98     1077.80     36.22 o 
  -3   2   6     2157.03     2189.86     37.41 o 
  -2   2   6     5820.12     5503.91     57.50 o 
  -1   2   6      150.01       60.65     48.06 o 
   0   2   6       26.39       40.96     25.20 o 
   1   2   6     8335.48     7994.19    176.18 o 
   2   2   6     2948.87     2747.92     59.39 o 
   3   2   6      671.57      688.64     28.00 o 
   4   2   6      588.13      568.33     25.84 o 
   5   2   6     3812.70     3587.14     81.67 o 
   6   2   6       48.33       -0.49     23.00 o 
   7   2   6        7.35      -10.98     23.04 o 
   8   2   6     2946.03     2815.68     58.53 o 
   9   2   6     4185.83     3860.50    132.71 o 
  10   2   6     1061.42      932.18     36.88 o 
  11   2   6        0.69       32.92     24.94 o 
  12   2   6      281.45      281.80     21.13 o 
  13   2   6     2374.21     2364.65     59.13 o 
  14   2   6       57.21       68.68     40.32 o 
  15   2   6      140.12      155.04     26.78 o 
 -13   3   6      648.68      633.19     77.20 o 
 -12   3   6      834.12      756.46     59.96 o 
 -11   3   6      551.42      542.34     55.43 o 
 -10   3   6      167.12      147.24     48.30 o 
  -9   3   6      326.37      349.19     49.67 o 
  -8   3   6      902.54      908.77     51.54 o 
  -7   3   6     1328.86     1247.24     52.82 o 
  -6   3   6       57.23       47.29     33.93 o 
  -5   3   6       50.31       43.87     29.70 o 
  -4   3   6      127.05      117.33     29.26 o 
  -3   3   6      809.42      863.92     29.77 o 
  -2   3   6     1208.89     1230.95     34.40 o 
  -1   3   6      129.90      106.91     30.01 o 
   0   3   6      433.98      410.56     30.26 o 
   1   3   6       32.72        7.54     26.91 o 
   2   3   6      772.69      744.53     30.87 o 
   3   3   6     2097.36     2151.11     31.22 o 
   4   3   6     1293.84     1269.16     36.57 o 
   5   3   6      236.92      226.61     26.55 o 
   6   3   6       48.10       15.93     21.78 o 
   7   3   6      537.86      457.13     23.74 o 
   8   3   6     1912.17     1879.09     56.35 o 
   9   3   6        5.74      -48.72     53.63 o 
  10   3   6      244.10      249.70     29.03 o 
  11   3   6      198.23      196.42     28.72 o 
  12   3   6        2.06       -8.36     23.81 o 
  13   3   6      616.06      589.92     26.39 o 
  14   3   6      343.58      323.78     28.67 o 
  15   3   6      171.46      181.87     25.27 o 
 -19   4   6       16.24       30.22     57.52 o 
 -18   4   6       17.75        6.33     57.60 o 
 -17   4   6     1157.98      984.89     82.54 o 
 -16   4   6      381.74      327.17     64.19 o 
 -15   4   6        0.95       23.57     61.77 o 
 -14   4   6      498.27      462.88     58.48 o 
 -13   4   6     1380.43     1271.35     76.39 o 
 -12   4   6       39.26       17.97     45.88 o 
 -11   4   6       99.95      103.61     43.71 o 
 -10   4   6      448.12      463.02     47.25 o 
  -9   4   6      181.85      135.19     42.41 o 
  -8   4   6      375.55      396.76     44.66 o 
  -7   4   6     1150.08     1036.92     48.79 o 
  -6   4   6     2648.69     2628.24     40.25 o 
  -5   4   6       44.80      194.55     96.89 o 
  -4   4   6       49.85       52.86     25.67 o 
  -3   4   6      206.57      256.56     31.47 o 
  -2   4   6      150.61      229.55     31.20 o 
  -1   4   6      413.96      468.89     30.58 o 
   0   4   6      197.79      224.02     25.32 o 
   1   4   6      829.81      843.37     32.07 o 
   2   4   6     4481.05     4504.00    105.59 o 
   3   4   6       55.01        4.49     29.22 o 
   4   4   6      889.44      931.03     30.56 o 
   5   4   6     1614.03     1622.13     46.40 o 
   6   4   6      610.28      567.60     28.36 o 
   7   4   6      411.11      452.97     25.16 o 
   8   4   6     1414.16     1394.58     54.04 o 
   9   4   6      962.77      907.79     33.10 o 
  10   4   6      476.16      497.95     35.67 o 
  11   4   6      121.73      166.51     43.62 o 
  12   4   6      883.25      896.95     34.20 o 
  13   4   6      281.57      176.40     32.21 o 
  14   4   6      612.22      594.27     26.28 o 
  15   4   6      220.42      195.85     35.48 o 
 -19   5   6       22.71      -16.78     67.28 o 
 -18   5   6      964.93      776.88     68.84 o 
 -17   5   6     1637.53     1557.75    123.69 o 
 -16   5   6       38.63       55.48     53.69 o 
 -15   5   6        1.52       -1.56     53.86 o 
 -14   5   6       60.39       69.89     55.46 o 
 -13   5   6      291.95      284.80     61.61 o 
 -12   5   6       22.88       24.57     64.66 o 
 -11   5   6       18.58       -1.38     52.75 o 
 -10   5   6     1492.61     1395.64     49.90 o 
  -9   5   6        0.54        8.31     36.73 o 
  -8   5   6      343.09      311.12     39.56 o 
  -7   5   6      301.04      359.25     32.78 o 
  -6   5   6      450.92      447.34     33.01 o 
  -5   5   6      420.29      454.34     33.51 o 
  -4   5   6     1793.04     2009.64     95.28 o 
  -3   5   6     2816.66     3415.70     69.80 o 
  -2   5   6      123.09      484.89     73.72 o 
  -1   5   6      774.90      758.73     44.37 o 
   0   5   6     1981.81     1892.54     35.98 o 
   1   5   6      182.04      172.56     31.31 o 
   2   5   6      123.69      100.35     26.82 o 
   3   5   6       41.72       11.74     28.74 o 
   4   5   6     3789.71     3707.18     96.25 o 
   5   5   6        4.31      -23.31     23.31 o 
   6   5   6      112.84       99.67     45.85 o 
   7   5   6      277.38      231.74     26.73 o 
   8   5   6        1.75        5.73     50.15 o 
   9   5   6        4.93       23.95     28.69 o 
  10   5   6       80.15       10.01     31.33 o 
  11   5   6       77.37      112.02     25.92 o 
  12   5   6      186.61      126.66     29.70 o 
  13   5   6       55.79       89.31     37.82 o 
  14   5   6      472.12      454.22     41.31 o 
 -19   6   6      170.08      163.46     76.46 o 
 -18   6   6      810.17      718.86     67.58 o 
 -17   6   6       29.84      -24.83     58.51 o 
 -16   6   6      129.01      156.54     59.24 o 
 -15   6   6      992.18      883.95     54.28 o 
 -14   6   6     1568.17     1478.74     53.86 o 
 -13   6   6      817.26      782.20     58.64 o 
 -12   6   6      596.40      508.73     66.12 o 
 -11   6   6      540.59      449.90     55.71 o 
 -10   6   6     8447.87     8325.54    217.82 o 
  -9   6   6       28.15       27.76     45.07 o 
  -8   6   6       80.67       83.26     34.30 o 
  -7   6   6     5860.07     6119.42    103.04 o 
  -6   6   6     8432.93     9753.81    232.72 o 
  -5   6   6        3.12      558.77    204.02 o 
  -4   6   6      367.35      410.82     30.90 o 
  -3   6   6     4747.65     5448.92    243.83 o 
  -2   6   6      740.68     1011.59    111.22 o 
  -1   6   6      149.58      289.89     42.65 o 
   0   6   6        5.57       26.20     29.11 o 
   1   6   6     3612.05     3436.67    122.94 o 
   2   6   6     2105.09     1934.23     33.48 o 
   3   6   6     1014.17      940.24     39.70 o 
   4   6   6      220.12      222.57     23.91 o 
   5   6   6     2612.07     2393.16     59.02 o 
   6   6   6        7.06       13.42     29.41 o 
   7   6   6     2500.91     2484.59     82.89 o 
   8   6   6       83.78       39.29     33.39 o 
   9   6   6     2399.10     2290.73     35.93 o 
  10   6   6      261.80      219.65     28.90 o 
  11   6   6     1752.92     1574.53     36.99 o 
  12   6   6     1235.79     1160.06     42.10 o 
  13   6   6      394.31      371.90     81.43 o 
  14   6   6       56.95       80.32     30.61 o 
 -18   7   6      111.58       55.55     58.47 o 
 -17   7   6      565.02      505.12     54.65 o 
 -16   7   6       18.16      -11.01     52.05 o 
 -15   7   6        6.53       33.11     43.57 o 
 -14   7   6      272.74      195.08     48.81 o 
 -13   7   6     1501.56     1333.17     66.61 o 
 -12   7   6       91.37       11.06     51.56 o 
 -11   7   6        6.72       -2.39     52.30 o 
 -10   7   6       71.02       -0.24     49.45 o 
  -9   7   6      656.91      649.47     37.15 o 
  -8   7   6      632.04      547.87     38.62 o 
  -7   7   6      404.37      409.20     32.32 o 
  -6   7   6       26.11       23.95     31.22 o 
  -5   7   6      229.48      216.06     31.17 o 
  -4   7   6       89.83      105.97     25.11 o 
  -3   7   6      681.29      780.35     32.27 o 
  -2   7   6      414.92      459.03     35.28 o 
  -1   7   6     1651.58     1690.77     46.04 o 
   0   7   6     3730.56     3776.73    191.26 o 
   1   7   6      237.99      349.40    102.07 o 
   2   7   6     1416.97     1385.05     30.82 o 
   3   7   6      797.72      722.01     38.19 o 
   4   7   6      650.23      572.95     26.36 o 
   5   7   6        2.79        9.65     22.50 o 
   6   7   6      160.87      243.11     33.08 o 
   7   7   6      270.17      203.18     32.49 o 
   8   7   6      134.93       81.29     38.21 o 
   9   7   6      105.01       91.12     35.18 o 
  10   7   6       87.97       72.62     37.61 o 
  11   7   6       22.23       42.01     33.44 o 
  12   7   6        3.10      -39.42     39.42 o 
  13   7   6      157.89      110.03     32.95 o 
 -17   8   6      829.70      700.69     60.63 o 
 -16   8   6       13.91       12.60     56.57 o 
 -15   8   6      482.88      399.99     56.21 o 
 -14   8   6     2724.52     2643.88    141.85 o 
 -13   8   6       90.06       98.74     49.78 o 
 -12   8   6       27.98      -29.44     50.47 o 
 -11   8   6     1745.07     1609.65     65.37 o 
 -10   8   6     4800.56     4616.22    100.21 o 
  -9   8   6       18.24        1.54     42.27 o 
  -8   8   6       16.91        9.61     33.22 o 
  -7   8   6     1931.41     1799.65     59.25 o 
  -6   8   6     3507.94     3451.13     96.66 o 
  -5   8   6      476.51      709.19     84.74 o 
  -4   8   6      429.29      456.06     25.68 o 
  -3   8   6     1547.76     1781.75     85.79 o 
  -2   8   6     1926.08     1847.26     84.24 o 
  -1   8   6       54.44       59.43     26.01 o 
   0   8   6      266.84      221.12     23.05 o 
   1   8   6    10514.10    10941.19    107.49 o 
   2   8   6      441.17     1083.61    417.04 o 
   3   8   6      297.79      340.18     33.96 o 
   4   8   6      320.74      344.42     27.83 o 
   5   8   6     5863.32     5628.10    117.27 o 
   6   8   6       94.93       78.82     31.95 o 
   7   8   6        3.18       33.10     37.50 o 
   8   8   6      735.41      731.07     44.57 o 
   9   8   6      414.60      377.57     29.21 o 
  10   8   6       94.97       70.63     31.65 o 
  11   8   6     1002.91      971.17     35.02 o 
  12   8   6      275.65      286.49     33.53 o 
  13   8   6     2152.52     2000.57     50.78 o 
 -17   9   6     1521.39     1428.77     69.45 o 
 -16   9   6        3.20      -27.50     53.14 o 
 -15   9   6      748.66      690.44     59.20 o 
 -14   9   6      134.08      143.44     64.17 o 
 -13   9   6      837.35      834.57     52.05 o 
 -12   9   6       18.43       15.05     41.67 o 
 -11   9   6     2908.06     2876.68     45.35 o 
 -10   9   6       31.38       51.97     34.89 o 
  -9   9   6     5181.14     5071.14     76.01 o 
  -8   9   6       22.45        3.59     40.16 o 
  -7   9   6     4070.18     3966.87    166.51 o 
  -6   9   6     3143.65     2984.48     55.64 o 
  -5   9   6        6.95       92.13    125.66 o 
  -4   9   6     3968.64     4114.75    222.12 o 
  -3   9   6      680.29      982.38    169.16 o 
  -2   9   6     1404.59     1384.88     63.53 o 
  -1   9   6      155.90      182.28     62.31 o 
   0   9   6     5358.66     4929.13    110.57 o 
   1   9   6      295.11      298.72     25.30 o 
   2   9   6      465.87      367.45     30.54 o 
   3   9   6       62.73       65.64     28.52 o 
   4   9   6     3316.52     3147.02     56.96 o 
   5   9   6     1301.56     1188.59     58.07 o 
   6   9   6     2567.58     2284.28     49.45 o 
   7   9   6        8.86      -12.57     26.28 o 
   8   9   6     3152.08     3079.84     69.32 o 
   9   9   6      477.20      439.59     34.12 o 
  10   9   6      885.78      986.70     58.49 o 
  11   9   6      971.62      902.23     54.22 o 
  12   9   6      961.51      818.56     32.54 o 
 -16  10   6      228.82      231.97     55.15 o 
 -15  10   6      266.01      268.74     57.55 o 
 -14  10   6      603.76      624.99     50.19 o 
 -13  10   6     1054.69      979.01     42.76 o 
 -12  10   6        0.63       -8.90     33.94 o 
 -11  10   6       11.13       -6.07     30.45 o 
 -10  10   6     2425.02     2275.54     67.70 o 
  -9  10   6      293.12      202.39     37.35 o 
  -8  10   6      416.43      362.22     39.38 o 
  -7  10   6        2.79       33.49     38.67 o 
  -6  10   6      859.43      762.94     40.69 o 
  -5  10   6      271.39      228.25     35.81 o 
  -4  10   6       14.61       -2.69     30.93 o 
  -3  10   6      646.33      664.93     35.03 o 
  -2  10   6       36.62       24.56     28.66 o 
  -1  10   6       51.71       53.13     33.72 o 
   0  10   6      119.00      103.49     31.23 o 
   1  10   6      983.58      989.85     30.35 o 
   2  10   6      844.93      899.57     31.93 o 
   3  10   6     1187.98     1192.09     30.01 o 
   4  10   6      785.69      850.96     29.07 o 
   5  10   6     2923.29     2698.75     32.75 o 
   6  10   6     3314.20     3225.77    147.33 o 
   7  10   6       99.47      112.68     26.40 o 
   8  10   6      312.25      338.07     44.53 o 
   9  10   6     1740.38     1692.62     75.62 o 
  10  10   6       48.47        9.17     54.72 o 
  11  10   6      120.07      106.91     36.45 o 
 -15  11   6     1586.13     1404.28     53.96 o 
 -14  11   6      343.36      314.05     44.06 o 
 -13  11   6       82.05       53.11     38.83 o 
 -12  11   6      295.10      314.36     35.46 o 
 -11  11   6     3578.83     3346.80     53.36 o 
 -10  11   6       59.99       65.65     36.87 o 
  -9  11   6      295.73      345.39     38.65 o 
  -8  11   6       15.04       14.38     38.97 o 
  -7  11   6      101.37      116.58     36.37 o 
  -6  11   6      261.49      316.75     34.31 o 
  -5  11   6      739.08      735.26     39.64 o 
  -4  11   6       62.74       75.14     49.92 o 
  -3  11   6       92.01       77.10     29.34 o 
  -2  11   6      995.04     1044.51     35.04 o 
  -1  11   6      151.65      149.50     33.20 o 
   0  11   6      452.36      442.06     28.92 o 
   1  11   6      505.07      473.89     28.81 o 
   2  11   6     1239.21     1204.58     32.01 o 
   3  11   6      851.60      831.31     25.47 o 
   4  11   6       75.22       37.78     26.81 o 
   5  11   6      566.89      537.68     37.24 o 
   6  11   6     1049.44      968.99     30.56 o 
   7  11   6      600.75      566.80     28.57 o 
   8  11   6      113.79       70.79     31.37 o 
   9  11   6      188.39      142.40     40.31 o 
  10  11   6       18.34      -32.40     39.00 o 
 -14  12   6     1316.09     1187.75     44.47 o 
 -13  12   6     1650.00     1384.45     63.35 o 
 -12  12   6      285.96      252.53     38.52 o 
 -11  12   6      402.54      407.16     36.14 o 
 -10  12   6     3375.33     3175.69     96.14 o 
  -9  12   6      281.72      229.93     31.57 o 
  -8  12   6        3.61        5.83     28.88 o 
  -7  12   6     2684.17     2444.63     78.41 o 
  -6  12   6      681.30      618.71     33.89 o 
  -5  12   6      737.36      625.82     48.75 o 
  -4  12   6      350.95      300.88     32.91 o 
  -3  12   6     1459.87     1403.06     70.50 o 
  -2  12   6     9245.23     8669.52    150.11 o 
  -1  12   6        0.78       -2.55     32.24 o 
   0  12   6      166.60      197.74     29.38 o 
   1  12   6     1013.24      972.83     28.71 o 
   2  12   6       21.10       -7.18     33.69 o 
   3  12   6     1229.53     1229.66     30.86 o 
   4  12   6      411.26      371.28     44.04 o 
   5  12   6     1457.77     1431.25     29.90 o 
   6  12   6      964.81      999.42     68.86 o 
   7  12   6      106.53      126.30     31.07 o 
   8  12   6       37.28       66.44     33.13 o 
   9  12   6     1000.26      866.54     42.41 o 
 -13  13   6      306.29      273.85     43.33 o 
 -12  13   6       16.00       23.60     33.06 o 
 -11  13   6      116.39       88.44     30.77 o 
 -10  13   6        0.83       16.47     32.42 o 
  -9  13   6      328.59      306.58     42.81 o 
  -8  13   6        0.75      -17.98     37.35 o 
  -7  13   6        4.73       57.69     40.62 o 
  -6  13   6      204.75      220.71     34.67 o 
  -5  13   6      482.72      469.14     32.59 o 
  -4  13   6      149.75      123.42     32.86 o 
  -3  13   6     3650.77     3296.17     33.97 o 
  -2  13   6       94.07       83.09     40.96 o 
  -1  13   6      179.28      159.11     33.28 o 
   0  13   6      228.03      272.60     44.68 o 
   1  13   6        5.91       16.56     26.16 o 
   2  13   6      124.17      183.98     37.64 o 
   3  13   6       21.27      -17.58     31.51 o 
   4  13   6      185.66      104.22     31.92 o 
   5  13   6        6.25       54.00     33.80 o 
   6  13   6      116.53       96.23     29.25 o 
   7  13   6        2.33      -10.25     28.86 o 
   8  13   6      193.58      167.54     46.42 o 
 -11  14   6      366.15      336.56     40.48 o 
 -10  14   6      780.32      638.00     40.55 o 
  -9  14   6       70.81       90.00     40.12 o 
  -8  14   6      116.08      131.88     36.80 o 
  -7  14   6     1080.23     1069.88     43.05 o 
  -6  14   6      993.00      913.52     37.39 o 
  -5  14   6      156.16      155.41     42.06 o 
  -4  14   6      531.86      446.95     54.48 o 
  -3  14   6     2034.56     1996.70     86.93 o 
  -2  14   6     3089.44     3018.54     67.54 o 
  -1  14   6       20.98      -37.73     37.73 o 
   0  14   6      180.51      114.36     45.42 o 
   1  14   6     1454.13     1510.13     50.30 o 
   2  14   6       83.32       73.65     31.36 o 
   3  14   6      409.19      366.98     34.10 o 
   4  14   6      414.91      435.80     55.35 o 
   5  14   6      554.59      451.36     34.03 o 
   6  14   6      117.11      106.41     29.04 o 
  -9  15   6     1141.44     1001.43     45.49 o 
  -8  15   6      230.74      205.58     36.54 o 
  -7  15   6      168.17      185.43     40.70 o 
  -6  15   6      398.08      431.46     41.52 o 
  -5  15   6      293.59      333.54     47.90 o 
  -4  15   6     1667.77     1608.99     35.62 o 
  -3  15   6     1218.93      949.76     57.25 o 
  -2  15   6     1205.49     1133.29     33.43 o 
  -1  15   6      267.94      197.22     47.62 o 
   0  15   6       52.17       49.98     33.34 o 
   1  15   6      116.47      113.75     33.01 o 
   2  15   6       32.22      -52.74     52.74 o 
   3  15   6      131.04      106.26     30.82 o 
   4  15   6     1665.14     1600.43     43.10 o 
  -5  16   6      340.42      343.06     45.73 o 
  -4  16   6       81.55      106.73     51.55 o 
  -3  16   6      151.71      147.90     29.41 o 
  -2  16   6       55.77       63.95     35.09 o 
  -1  16   6      312.08      283.54     39.10 o 
   0  16   6       71.35       73.69     39.27 o 
  -8   1   7       43.31       35.61     48.31 o 
  -7   1   7      364.32      370.69     60.53 o 
  -6   1   7      943.35     1010.43     49.66 o 
  -5   1   7     3742.11     3837.23     55.11 o 
  -4   1   7     4431.92     4075.44     72.43 o 
  -3   1   7      740.74      716.95     32.96 o 
  -2   1   7      267.80      276.35     29.56 o 
  -1   1   7     7935.06     7885.35    101.88 o 
   0   1   7     1853.82     1790.69     34.39 o 
   1   1   7       36.61        9.88     25.62 o 
   2   1   7     2747.77     2785.06     48.65 o 
   3   1   7      211.95      193.14     23.13 o 
   4   1   7      489.22      458.82     23.28 o 
   5   1   7     1290.22     1212.99     35.52 o 
   6   1   7     7893.24     7984.00    149.27 o 
   7   1   7     4815.98     4751.06     49.38 o 
   8   1   7       88.27       99.47     28.40 o 
   9   1   7      364.95      385.08     27.88 o 
  10   1   7     2224.55     2132.82     55.47 o 
  11   1   7     2613.76     2414.50     40.89 o 
  12   1   7      191.69      191.33     28.40 o 
  13   1   7      197.01      229.73     23.25 o 
  -9   2   7       62.60       56.23     69.32 o 
  -8   2   7      866.85      842.16     63.39 o 
  -7   2   7       35.94       12.21     53.90 o 
  -6   2   7      282.25      327.28     46.87 o 
  -5   2   7       68.94       83.52     40.36 o 
  -4   2   7      558.24      578.08     31.79 o 
  -3   2   7     1551.44     1353.16     34.86 o 
  -2   2   7     1490.32     1385.00     33.04 o 
  -1   2   7      964.06      955.46     32.02 o 
   0   2   7      158.54      133.69     28.25 o 
   1   2   7     1547.56     1649.93     28.62 o 
   2   2   7     1950.75     1959.26     29.50 o 
   3   2   7       19.87       -6.41     24.54 o 
   4   2   7        1.07        0.45     19.51 o 
   5   2   7     4995.48     4728.02    108.73 o 
   6   2   7       90.82       32.54     27.09 o 
   7   2   7      432.05      410.31     32.93 o 
   8   2   7      200.08      236.76     21.02 o 
   9   2   7      104.37       78.16     28.06 o 
  10   2   7      369.96      395.11     30.09 o 
  11   2   7      227.29      212.48     27.54 o 
  12   2   7      338.34      370.84     37.09 o 
  13   2   7        0.18        1.20     47.14 o 
 -10   3   7      227.22      209.58     77.32 o 
  -9   3   7    10396.31    10704.39     89.66 o 
  -8   3   7     5098.74     4912.91     83.51 o 
  -7   3   7      370.23      370.11     46.52 o 
  -6   3   7      943.75     1058.86     40.04 o 
  -5   3   7    13542.88    13333.94    108.39 o 
  -4   3   7      266.95     2837.05    891.22 o 
  -3   3   7     1423.58     1327.09     34.03 o 
  -2   3   7     3542.96     3434.26    111.10 o 
  -1   3   7     7696.27     7437.40    196.11 o 
   0   3   7     1199.06     1262.51    227.77 o 
   1   3   7      132.24       98.27     25.46 o 
   2   3   7       18.66      -10.39     22.79 o 
   3   3   7     4332.28     4121.38     43.67 o 
   4   3   7       31.20      -35.07     35.07 o 
   5   3   7     1599.33     1516.21     38.03 o 
   6   3   7     1165.37     1077.39     50.48 o 
   7   3   7     1075.94      994.28     41.31 o 
   8   3   7     1741.48     1666.88     40.20 o 
   9   3   7      556.95      524.78     27.18 o 
  10   3   7     2558.36     2554.28     75.35 o 
  11   3   7      613.06      452.59     29.55 o 
  12   3   7     1354.68     1370.91     53.25 o 
  13   3   7       71.84       63.58     47.30 o 
 -12   4   7      299.29      274.90     57.79 o 
 -11   4   7      963.12      894.78     61.46 o 
 -10   4   7       11.08       18.99     52.95 o 
  -9   4   7      131.63      108.65     53.64 o 
  -8   4   7      510.36      451.11     39.26 o 
  -7   4   7       65.19       19.24     35.03 o 
  -6   4   7      149.27      114.75     28.57 o 
  -5   4   7      153.38      167.67     28.66 o 
  -4   4   7       82.98      126.88     30.30 o 
  -3   4   7      241.18      264.74     32.15 o 
  -2   4   7     1666.99     1799.38     32.79 o 
  -1   4   7      789.32      761.71     43.27 o 
   0   4   7      406.93      377.42     28.33 o 
   1   4   7      302.57      320.64     23.73 o 
   2   4   7     2895.08     2700.89     76.38 o 
   3   4   7      408.23      403.22     25.33 o 
   4   4   7      938.56      921.56     31.88 o 
   5   4   7      574.67      637.15     28.25 o 
   6   4   7       17.33       48.84     25.00 o 
   7   4   7      117.76       88.21     24.78 o 
   8   4   7        8.04       36.56     22.98 o 
   9   4   7        1.45      -21.27     25.63 o 
  10   4   7       67.74       11.79     45.65 o 
  11   4   7      134.65       83.67     27.24 o 
  12   4   7      429.33      383.25     28.62 o 
 -16   5   7      878.44      750.85     83.64 o 
 -15   5   7      107.52       70.73     67.01 o 
 -14   5   7      206.18      174.97     51.21 o 
 -13   5   7     1126.95     1049.75     58.64 o 
 -12   5   7     1954.33     1830.08     59.43 o 
 -11   5   7      592.46      569.75     51.50 o 
 -10   5   7        3.86      -20.29     40.68 o 
  -9   5   7     2566.51     2595.50     75.26 o 
  -8   5   7       33.21      -54.23     54.23 o 
  -7   5   7       21.15        6.41     28.28 o 
  -6   5   7      263.84      286.48     28.62 o 
  -5   5   7     1257.92     1383.42     38.13 o 
  -4   5   7      565.51      734.83     29.70 o 
  -3   5   7      104.50      234.40     27.08 o 
  -2   5   7       15.51        8.98     29.75 o 
  -1   5   7     1974.25     1865.47     31.85 o 
   0   5   7        9.10      -27.40     30.26 o 
   1   5   7      722.52      708.10     28.79 o 
   2   5   7      789.25      763.65     30.62 o 
   3   5   7     5861.06     5653.60    129.60 o 
   4   5   7      300.14      294.66     33.81 o 
   5   5   7      404.70      468.66     36.16 o 
   6   5   7     1653.25     1561.95     64.70 o 
   7   5   7      585.98      523.06     33.77 o 
   8   5   7       87.36      113.60     30.97 o 
   9   5   7      216.73      237.53     28.17 o 
  10   5   7       34.44       32.07     26.85 o 
  11   5   7      100.91       53.64     25.25 o 
  12   5   7       58.03       42.22     25.32 o 
 -17   6   7        5.17       12.24     61.25 o 
 -16   6   7      719.16      644.07     64.85 o 
 -15   6   7       40.89       23.32     58.90 o 
 -14   6   7      756.24      712.54     59.58 o 
 -13   6   7      148.90      145.01     47.14 o 
 -12   6   7      421.39      427.94     47.77 o 
 -11   6   7       33.52       28.16     38.80 o 
 -10   6   7        1.99        8.08     43.58 o 
  -9   6   7     2015.93     1746.75     89.40 o 
  -8   6   7     1337.01     1414.75     56.98 o 
  -7   6   7       62.99       98.53     41.67 o 
  -6   6   7     1934.68     1817.79     32.94 o 
  -5   6   7       13.57       65.47     47.50 o 
  -4   6   7      359.02      402.10     28.90 o 
  -3   6   7      311.69      375.30     28.04 o 
  -2   6   7      414.66      436.71     37.16 o 
  -1   6   7        0.12       81.36     43.05 o 
   0   6   7      478.91      472.31     29.67 o 
   1   6   7     2481.31     2368.34     34.67 o 
   2   6   7     1878.66     1855.45     34.79 o 
   3   6   7      120.52       76.48     37.57 o 
   4   6   7        6.45      -27.36     27.36 o 
   5   6   7       49.16       36.58     28.97 o 
   6   6   7      568.38      467.47     32.33 o 
   7   6   7      317.99      276.53     32.35 o 
   8   6   7      265.01      292.89     29.95 o 
   9   6   7     1520.57     1475.39     94.38 o 
  10   6   7      293.76      297.76     36.24 o 
  11   6   7      973.82      874.73     39.38 o 
  12   6   7       51.04       54.97     38.77 o 
 -16   7   7      504.15      489.21     70.63 o 
 -15   7   7      870.25      755.17     68.57 o 
 -14   7   7      273.71      240.29     47.95 o 
 -13   7   7        7.94       15.07     51.84 o 
 -12   7   7      174.49      129.95     46.06 o 
 -11   7   7       74.31       65.75     40.10 o 
 -10   7   7     1346.88     1316.85     46.23 o 
  -9   7   7     1005.81     1045.93     47.96 o 
  -8   7   7     2360.97     2142.92     41.55 o 
  -7   7   7      101.56      109.59     43.79 o 
  -6   7   7      194.25      174.94     34.64 o 
  -5   7   7      111.74      142.07     36.67 o 
  -4   7   7      973.69     1050.72     46.58 o 
  -3   7   7      519.16      626.97     31.99 o 
  -2   7   7      242.06      265.90     31.32 o 
  -1   7   7      525.76      547.23     34.77 o 
   0   7   7     1385.85     1362.48     33.81 o 
   1   7   7       77.38      198.14     63.08 o 
   2   7   7     1061.02     1012.72     32.10 o 
   3   7   7     2452.57     2336.34     43.66 o 
   4   7   7      376.44      447.15     36.86 o 
   5   7   7      274.70      243.23     36.72 o 
   6   7   7      784.36      777.71     37.13 o 
   7   7   7     1825.78     1686.30     34.02 o 
   8   7   7     1230.19     1267.40     38.39 o 
   9   7   7       33.19       72.95     36.29 o 
  10   7   7     1457.27     1329.77     38.51 o 
  11   7   7      584.05      524.10     37.20 o 
 -16   8   7      347.32      240.76     76.98 o 
 -15   8   7      166.07      223.28     56.28 o 
 -14   8   7      717.82      662.24     76.85 o 
 -13   8   7     1015.38      956.69     56.96 o 
 -12   8   7      255.21      254.56     43.13 o 
 -11   8   7       39.61      107.32     39.68 o 
 -10   8   7       37.05       39.69     40.63 o 
  -9   8   7      646.08      633.37     35.07 o 
  -8   8   7      306.69      258.48     35.94 o 
  -7   8   7      766.08      741.32     36.09 o 
  -6   8   7       91.74       41.25     33.88 o 
  -5   8   7      390.60      476.45     34.91 o 
  -4   8   7       10.51        3.23     29.99 o 
  -3   8   7      619.84      685.48     34.19 o 
  -2   8   7      225.93      280.34     30.75 o 
  -1   8   7      117.32       99.12     33.12 o 
   0   8   7      467.79      446.70     34.68 o 
   1   8   7       18.76       18.10     29.54 o 
   2   8   7       36.28      -15.85     34.78 o 
   3   8   7      399.96      399.27     27.95 o 
   4   8   7      256.97      273.11     29.02 o 
   5   8   7       97.07       95.63     34.87 o 
   6   8   7       77.78       60.88     30.69 o 
   7   8   7        1.25      -11.31     47.21 o 
   8   8   7      239.50      229.01     36.89 o 
   9   8   7      595.73      535.62     58.06 o 
  10   8   7       15.52       32.99     30.25 o 
 -15   9   7      124.35       93.54     61.74 o 
 -14   9   7       75.38       56.16     51.85 o 
 -13   9   7     1334.04     1418.77    126.97 o 
 -12   9   7     2208.75     2204.49    192.12 o 
 -11   9   7        0.87      -52.64     59.43 o 
 -10   9   7        0.20        5.29     33.92 o 
  -9   9   7     5115.98     4799.73     71.00 o 
  -8   9   7    10958.11     9808.25    270.30 o 
  -7   9   7        4.38      -22.54     33.43 o 
  -6   9   7     1049.17     1131.22     37.71 o 
  -5   9   7     4679.48     5012.45    195.91 o 
  -4   9   7      519.10      745.91    147.98 o 
  -3   9   7       10.85       23.16     32.26 o 
  -2   9   7      675.61      758.11     61.01 o 
  -1   9   7     2651.18     2662.89     67.64 o 
   0   9   7      548.70      473.99     70.05 o 
   1   9   7     2181.64     2049.04     56.01 o 
   2   9   7      618.67      640.56     38.60 o 
   3   9   7     5860.84     5295.33    181.81 o 
   4   9   7      147.74       33.62     43.59 o 
   5   9   7      286.31      215.34     31.38 o 
   6   9   7      722.51      565.42     38.90 o 
   7   9   7     1229.18     1209.38     35.49 o 
   8   9   7      173.07      200.14     43.13 o 
   9   9   7      438.58      470.62     46.45 o 
  10   9   7     1853.50     1517.32    222.44 o 
 -14  10   7      257.95      201.35     58.42 o 
 -13  10   7      245.53      236.41     56.26 o 
 -12  10   7      235.39      279.16     58.64 o 
 -11  10   7      503.38      495.83     48.98 o 
 -10  10   7      414.62      409.77     43.28 o 
  -9  10   7       17.29       -2.30     32.12 o 
  -8  10   7      631.21      574.85     34.25 o 
  -7  10   7      168.72      103.86     32.58 o 
  -6  10   7     2855.04     2953.77     91.20 o 
  -5  10   7        4.17      -33.25     33.25 o 
  -4  10   7       64.02      100.36     31.29 o 
  -3  10   7      260.88      321.38     36.77 o 
  -2  10   7      703.03      661.54     33.22 o 
  -1  10   7       75.20       38.66     31.84 o 
   0  10   7      646.60      745.84     32.93 o 
   1  10   7      939.04      849.75     29.09 o 
   2  10   7     4325.71     4325.38     38.63 o 
   3  10   7       85.00       79.44     31.75 o 
   4  10   7      635.31      620.10     35.46 o 
   5  10   7      625.87      612.65     39.87 o 
   6  10   7       38.34       44.78     33.37 o 
   7  10   7       38.01       12.88     33.43 o 
   8  10   7       55.62       42.79     33.12 o 
   9  10   7      191.28       97.10     44.42 o 
 -13  11   7     1880.15     1592.46    129.07 o 
 -12  11   7     1078.25      905.58     48.82 o 
 -11  11   7      104.40       82.04     39.82 o 
 -10  11   7      172.58      180.37     42.38 o 
  -9  11   7     1238.02     1101.98     36.80 o 
  -8  11   7      290.50      241.42     35.82 o 
  -7  11   7        4.90      -31.51     31.51 o 
  -6  11   7      805.25      753.71     34.60 o 
  -5  11   7     2873.45     2908.31    114.97 o 
  -4  11   7      267.15      223.04     42.32 o 
  -3  11   7      154.46      184.43     36.67 o 
  -2  11   7      120.77      111.11     31.57 o 
  -1  11   7     4130.75     4063.36     50.04 o 
   0  11   7      195.39      106.91     48.23 o 
   1  11   7      706.68      659.04     30.57 o 
   2  11   7     1904.96     2007.77     40.58 o 
   3  11   7     2107.63     2030.58     43.69 o 
   4  11   7      114.70       83.59     59.07 o 
   5  11   7       59.35       63.87     33.33 o 
   6  11   7      899.16      902.92     45.73 o 
   7  11   7      735.81      730.68     33.07 o 
 -11  12   7      925.53      862.45     51.84 o 
 -10  12   7      662.00      643.70     39.36 o 
  -9  12   7      195.28      142.71     43.31 o 
  -8  12   7     2365.61     2106.22     40.34 o 
  -7  12   7     1417.46     1302.91     41.13 o 
  -6  12   7     2587.62     2487.65     43.31 o 
  -5  12   7      250.47      164.81     37.77 o 
  -4  12   7     2231.85     2202.55     55.93 o 
  -3  12   7      160.46      155.10     34.35 o 
  -2  12   7     1256.83     1215.94     36.39 o 
  -1  12   7       68.88       51.80     36.45 o 
   0  12   7      547.15      495.68     32.37 o 
   1  12   7      363.67      350.59     32.38 o 
   2  12   7     1990.34     1867.51     35.19 o 
   3  12   7        4.64       -1.96     36.71 o 
   4  12   7      610.75      553.24     29.75 o 
   5  12   7      273.54      225.34     37.26 o 
   6  12   7     1504.36     1286.59     34.89 o 
 -10  13   7       21.65       37.98     48.50 o 
  -9  13   7       11.70       50.55     42.15 o 
  -8  13   7      104.42       72.23     30.66 o 
  -7  13   7       22.00       26.21     35.19 o 
  -6  13   7      116.55       48.43     33.36 o 
  -5  13   7      182.23      241.05     36.94 o 
  -4  13   7      183.39      177.70     33.30 o 
  -3  13   7        0.37      -19.95     33.34 o 
  -2  13   7      750.82      689.42     31.60 o 
  -1  13   7      341.57      357.19     29.36 o 
   0  13   7      320.62      303.92     30.05 o 
   1  13   7     1284.55     1200.15     51.92 o 
   2  13   7      416.62      406.96     31.59 o 
   3  13   7      259.70      256.42     35.67 o 
   4  13   7       29.02       26.74     29.69 o 
  -7  14   7        7.02       -5.98     38.19 o 
  -6  14   7        2.96        5.51     35.85 o 
  -5  14   7      444.92      340.04     33.84 o 
  -4  14   7     1108.57     1070.87     35.92 o 
  -3  14   7      345.25      305.45     33.61 o 
  -2  14   7        5.26      -16.17     35.34 o 
  -1  14   7       42.63       30.81     30.81 o 
   0  14   7      998.93      991.21     37.68 o 
   1  14   7      471.12      413.45     32.24 o 
   2  14   7      252.93      273.10     32.42 o 
  -7   0   8     3289.29     3226.69     72.39 o 
  -6   0   8      277.74      672.92     70.69 o 
  -5   0   8     1733.75     1730.72     66.37 o 
  -4   0   8     4651.75     5122.07    208.56 o 
  -3   0   8    11150.85    11076.34    470.97 o 
  -2   0   8      840.50     1094.55     57.77 o 
  -1   0   8      127.58      295.85     43.01 o 
   0   0   8     4301.83     4091.36    207.82 o 
   1   0   8      249.17      466.54     42.09 o 
   2   0   8     1459.39     1334.80     41.90 o 
   3   0   8      207.20      211.99     36.63 o 
   4   0   8      601.11      792.32     42.00 o 
   5   0   8     2427.48     2747.33     53.40 o 
   6   0   8     3912.01     3644.55    163.60 o 
   7   0   8      113.34       69.62     47.45 o 
   8   0   8     2718.13     2647.46     51.79 o 
   9   0   8        2.12       30.45     41.47 o 
  10   0   8     1864.15     1925.64     67.64 o 
  -8   1   8      192.14      214.59     51.46 o 
  -7   1   8       29.99       54.39     49.31 o 
  -6   1   8        3.86       41.72     42.56 o 
  -5   1   8     1397.19     1482.30     47.39 o 
  -4   1   8      724.38      798.84     41.25 o 
  -3   1   8      474.04      540.73     40.81 o 
  -2   1   8      414.27      515.67     35.07 o 
  -1   1   8      461.95      589.97     33.71 o 
   0   1   8     1067.17     1097.59     31.69 o 
   1   1   8      456.95      424.29     29.83 o 
   2   1   8      481.73      462.72     27.61 o 
   3   1   8        1.79      -28.53     28.53 o 
   4   1   8      177.87      197.33     28.46 o 
   5   1   8     1805.31     1682.72     30.95 o 
   6   1   8       70.78       47.65     25.72 o 
   7   1   8      114.22       93.88     27.14 o 
   8   1   8       13.46       56.65     30.58 o 
   9   1   8      419.48      405.63     32.94 o 
  10   1   8        1.50       23.64     29.72 o 
  -8   2   8      283.17      257.93     67.37 o 
  -7   2   8      382.49      474.97     65.22 o 
  -6   2   8       13.10       56.31     41.34 o 
  -5   2   8      203.82      175.72     43.14 o 
  -4   2   8     1038.11     1052.59     41.71 o 
  -3   2   8     3560.02     3710.07     76.53 o 
  -2   2   8       46.00      235.32     78.37 o 
  -1   2   8        0.89       20.55     27.25 o 
   0   2   8      538.31      569.06     33.14 o 
   1   2   8     1287.84     1313.79     48.17 o 
   2   2   8       48.11       86.67     26.80 o 
   3   2   8      138.14      189.81     28.78 o 
   4   2   8     4439.03     4155.33     47.45 o 
   5   2   8     1038.75     1096.58     25.38 o 
   6   2   8      318.60      314.13     24.41 o 
   7   2   8      483.13      484.39     29.72 o 
   8   2   8     2240.77     2176.01     53.93 o 
   9   2   8        3.76        1.67     45.33 o 
  10   2   8       19.51      -10.08     29.72 o 
  -9   3   8      434.89      439.94     47.26 o 
  -8   3   8      112.33      177.22     66.82 o 
  -7   3   8       33.30       76.94     61.54 o 
  -6   3   8      910.57      834.26     44.52 o 
  -5   3   8      128.97      255.00     40.83 o 
  -4   3   8      314.82      292.14     33.41 o 
  -3   3   8      232.03      216.27     35.67 o 
  -2   3   8      245.45      276.95     32.72 o 
  -1   3   8      240.44      242.53     29.80 o 
   0   3   8      130.50      197.60     33.93 o 
   1   3   8      575.86      556.46     30.71 o 
   2   3   8     1942.30     1921.48     41.20 o 
   3   3   8      210.27      252.40     28.92 o 
   4   3   8       32.65       58.97     26.32 o 
   5   3   8      552.42      525.83     29.04 o 
   6   3   8        3.80       -2.58     33.40 o 
   7   3   8      189.90      218.28     28.95 o 
   8   3   8      651.91      634.93     26.34 o 
   9   3   8      459.38      474.72     33.32 o 
  10   3   8        8.80       59.09     33.12 o 
 -11   4   8     1769.46     1739.48     97.07 o 
 -10   4   8       92.55      343.22     75.58 o 
  -9   4   8      373.02      390.83     62.64 o 
  -8   4   8      827.22      863.66     65.24 o 
  -7   4   8      886.25      903.51     67.36 o 
  -6   4   8      406.66      492.69     45.21 o 
  -5   4   8       51.58       53.57     35.13 o 
  -4   4   8      758.49      797.57     36.68 o 
  -3   4   8     2486.31     2712.36     58.85 o 
  -2   4   8      246.77      580.95    101.56 o 
  -1   4   8       53.75      135.34     31.54 o 
   0   4   8     1558.35     1633.21     57.31 o 
   1   4   8      742.53      830.24     33.28 o 
   2   4   8       28.94      134.05     28.76 o 
   3   4   8      363.93      464.14     28.94 o 
   4   4   8     3907.90     3871.93     56.11 o 
   5   4   8     1486.87     1433.95     27.45 o 
   6   4   8      393.62      426.00     33.82 o 
   7   4   8      614.47      605.29     26.56 o 
   8   4   8     1564.79     1595.32     52.37 o 
   9   4   8       63.06       67.61     29.70 o 
  10   4   8        1.41       18.65     32.87 o 
 -12   5   8      404.42      403.21     85.76 o 
 -11   5   8      706.85      639.07     78.03 o 
 -10   5   8       58.15       44.65     45.64 o 
  -9   5   8     1305.17     1227.85     60.61 o 
  -8   5   8      117.15      198.59     55.08 o 
  -7   5   8      194.09      173.29     50.38 o 
  -6   5   8      275.63      336.55     36.74 o 
  -5   5   8       65.76      144.67     36.25 o 
  -4   5   8      217.78      256.89     33.73 o 
  -3   5   8      569.58      629.23     34.06 o 
  -2   5   8        1.49       87.65     33.23 o 
  -1   5   8      299.44      305.66     32.09 o 
   0   5   8      368.24      395.48     32.22 o 
   1   5   8      166.24      168.02     26.83 o 
   2   5   8     1033.95      994.48     32.76 o 
   3   5   8        2.02      109.22     31.01 o 
   4   5   8       16.45        6.31     27.81 o 
   5   5   8        3.54       45.86     30.69 o 
   6   5   8      162.67      164.45     34.79 o 
   7   5   8      124.34      108.61     30.65 o 
   8   5   8        2.11      -32.77     32.77 o 
   9   5   8      122.81      101.55     25.17 o 
 -14   6   8     1149.49     1075.04     72.48 o 
 -13   6   8      204.47      178.23     61.38 o 
 -12   6   8      594.59      655.06     56.69 o 
 -11   6   8     9021.22     8667.74    100.37 o 
 -10   6   8     1678.49     1610.63     54.76 o 
  -9   6   8       19.43       24.82     38.15 o 
  -8   6   8     3051.78     3132.72     50.63 o 
  -7   6   8     6509.71     6765.85    163.93 o 
  -6   6   8      419.76     1136.53    213.67 o 
  -5   6   8      447.23      500.91     31.21 o 
  -4   6   8     3944.14     4329.22    146.27 o 
  -3   6   8     4822.95     5455.65     47.23 o 
  -2   6   8      221.18     1348.38    122.06 o 
  -1   6   8      165.73      200.91     31.35 o 
   0   6   8     4588.25     4202.00     97.77 o 
   1   6   8      703.55      989.54     49.26 o 
   2   6   8      942.08     1094.48     43.82 o 
   3   6   8       95.20       56.81     30.60 o 
   4   6   8     2128.92     2023.94     56.28 o 
   5   6   8     1218.29     1731.04     72.22 o 
   6   6   8      709.47      701.81     37.36 o 
   7   6   8      142.12      161.14     32.80 o 
   8   6   8     1638.38     1399.88     33.16 o 
   9   6   8      142.04      376.11     74.97 o 
 -14   7   8     1247.87     1219.74     60.71 o 
 -13   7   8       28.77       68.22     53.21 o 
 -12   7   8     1979.55     1851.00     57.88 o 
 -11   7   8      111.40      181.06     45.09 o 
 -10   7   8      316.58      287.78     50.27 o 
  -9   7   8      107.97      218.36     46.63 o 
  -8   7   8      387.96      428.62     40.87 o 
  -7   7   8      182.63      199.28     32.24 o 
  -6   7   8       18.01      103.63     30.05 o 
  -5   7   8     2171.73     2456.25     82.45 o 
  -4   7   8     1259.01     1434.92     46.02 o 
  -3   7   8        0.46       77.74     43.09 o 
  -2   7   8        5.54       93.60     26.27 o 
  -1   7   8     1495.46     1536.64     34.74 o 
   0   7   8     1818.69     1841.06     53.37 o 
   1   7   8      306.95      369.70     35.96 o 
   2   7   8        5.67        4.28     34.64 o 
   3   7   8     2303.71     2276.09    127.74 o 
   4   7   8       46.11       70.41     48.59 o 
   5   7   8     1334.71     1298.02     73.45 o 
   6   7   8      916.20     1049.95     35.27 o 
   7   7   8      759.53      701.57     45.29 o 
   8   7   8      264.41      348.65     44.06 o 
 -13   8   8      812.50      704.31     52.02 o 
 -12   8   8      118.87      119.24     44.29 o 
 -11   8   8     1416.94     1366.10     45.94 o 
 -10   8   8      518.75      653.29     52.67 o 
  -9   8   8      169.04       88.56     53.35 o 
  -8   8   8      637.43      737.87     41.29 o 
  -7   8   8     2493.81     2657.46     92.62 o 
  -6   8   8        1.27       69.54     30.77 o 
  -5   8   8       21.02       13.05     26.97 o 
  -4   8   8      175.74      176.15     29.22 o 
  -3   8   8     1151.37     1384.91     71.74 o 
  -2   8   8       64.11       24.82     28.53 o 
  -1   8   8      454.23      460.63     36.48 o 
   0   8   8     1202.77     1088.10     29.14 o 
   1   8   8     4183.88     4161.98     83.70 o 
   2   8   8      639.68      711.09     43.61 o 
   3   8   8       65.10      105.99     37.24 o 
   4   8   8     2641.74     2530.89    188.75 o 
   5   8   8      554.01      585.21     65.45 o 
   6   8   8      160.30      207.36     36.12 o 
   7   8   8      379.27      356.57     35.34 o 
 -12   9   8       92.20       95.39     51.43 o 
 -11   9   8      303.67      269.69     46.79 o 
 -10   9   8      632.92      536.77     47.03 o 
  -9   9   8      912.33      940.87     54.05 o 
  -8   9   8     1239.24     1246.31     42.73 o 
  -7   9   8       45.87       36.56     38.17 o 
  -6   9   8     1375.81     1399.90     47.29 o 
  -5   9   8      507.96      581.04     42.38 o 
  -4   9   8      825.01      885.66     36.26 o 
  -3   9   8      563.42      623.13     38.48 o 
  -2   9   8       61.26      121.18     37.22 o 
  -1   9   8     1402.06     1655.40     70.09 o 
   0   9   8      813.92      910.50     38.36 o 
   1   9   8      229.35      245.08     32.07 o 
   2   9   8       11.37      104.28     33.42 o 
   3   9   8     1329.51     1402.85     61.02 o 
   4   9   8       51.96       95.14     40.47 o 
   5   9   8      116.80       66.18     66.15 o 
   6   9   8       55.81       20.56     42.38 o 
 -11  10   8      330.33      264.43     51.91 o 
 -10  10   8      333.69      341.51     46.71 o 
  -9  10   8        1.73       -9.51     41.64 o 
  -8  10   8      257.71      263.97     38.32 o 
  -7  10   8     1232.80     1133.24     41.21 o 
  -6  10   8       81.38      124.48     35.24 o 
  -5  10   8       68.91       65.36     29.80 o 
  -4  10   8       17.13       23.98     35.81 o 
  -3  10   8       48.92       58.02     36.50 o 
  -2  10   8       27.68       20.14     30.83 o 
  -1  10   8       17.47       71.70     32.75 o 
   0  10   8      574.53      550.49     34.27 o 
   1  10   8      433.52      481.85     34.18 o 
   2  10   8      531.48      488.41     35.53 o 
   3  10   8      425.12      330.94     33.43 o 
   4  10   8       93.38      143.52     28.20 o 
   5  10   8      504.57      619.94     47.98 o 
  -9  11   8       43.81       18.36     40.00 o 
  -8  11   8      337.74      262.35     38.14 o 
  -7  11   8        1.72       59.89     32.45 o 
  -6  11   8      208.34      216.15     32.43 o 
  -5  11   8      821.62      909.27     42.41 o 
  -4  11   8      419.48      439.09     40.39 o 
  -3  11   8      164.40      188.92     33.31 o 
  -2  11   8      284.51      320.69     29.20 o 
  -1  11   8     1705.14     1666.87     36.11 o 
   0  11   8      172.88      199.76     36.44 o 
   1  11   8      579.76      517.58     45.75 o 
   2  11   8      618.12      714.57     44.62 o 
   3  11   8      290.76      186.11     41.97 o 
  -6  12   8        0.96       37.70     40.42 o 
  -5  12   8       18.24       33.47     35.02 o 
  -4  12   8     2320.48     2191.05     79.95 o 
  -3  12   8      326.22      261.97     36.32 o 
  -2  12   8       44.55      192.46     45.29 o 
  -1  12   8        8.27        0.75     33.33 o 
   0  12   8      779.53      688.44     45.28 o 
  -8   1   9       35.34       46.92     75.02 o 
  -7   1   9        3.42       25.21     44.81 o 
  -6   1   9      175.65      117.13     44.57 o 
  -5   1   9      142.29      200.85     42.70 o 
  -4   1   9        5.08       19.26     34.43 o 
  -3   1   9      272.71      293.98     36.34 o 
  -2   1   9      818.02      731.33     36.16 o 
  -1   1   9      160.54      150.02     30.22 o 
   0   1   9        5.80       -4.65     29.29 o 
   1   1   9       33.74       30.59     36.52 o 
   2   1   9     2186.46     2152.41     46.26 o 
   3   1   9       97.87       98.55     28.44 o 
   4   1   9      365.04      318.57     27.37 o 
   5   1   9      327.14      306.57     28.45 o 
   6   1   9     1084.60     1044.44     33.55 o 
  -8   2   9      217.63      292.60     49.60 o 
  -7   2   9     1775.72     1654.80     79.92 o 
  -6   2   9      112.60      319.56     73.59 o 
  -5   2   9      332.03      304.99     43.83 o 
  -4   2   9        4.51       26.07     34.44 o 
  -3   2   9       17.82       34.28     33.90 o 
  -2   2   9       25.37       58.42     30.23 o 
  -1   2   9      660.77      617.71     28.99 o 
   0   2   9      243.53      371.92     34.41 o 
   1   2   9     1167.65     1224.17     46.79 o 
   2   2   9       22.65       35.20     33.14 o 
   3   2   9        0.79       75.64     40.07 o 
   4   2   9        6.42       20.74     30.06 o 
   5   2   9      492.49      552.28     30.98 o 
   6   2   9       70.93       69.44     29.92 o 
  -9   3   9     4112.17     3920.78    149.30 o 
  -8   3   9       69.93      177.96     76.49 o 
  -7   3   9       39.06      298.42     72.33 o 
  -6   3   9     7783.17     7873.25     74.48 o 
  -5   3   9     4435.40     5480.21    447.58 o 
  -4   3   9      277.29     1106.66    126.47 o 
  -3   3   9        3.13       50.62     31.07 o 
  -2   3   9     3713.40     3808.69     88.66 o 
  -1   3   9      298.28     1148.69    126.69 o 
   0   3   9     3496.27     3253.20     68.80 o 
   1   3   9     1507.49     1501.88     39.00 o 
   2   3   9     3430.56     3456.45     87.70 o 
   3   3   9      319.07      648.44     36.69 o 
   4   3   9     1127.01     1089.14     35.56 o 
   5   3   9      209.77      148.04     30.43 o 
   6   3   9     1509.43     1551.08     37.14 o 
 -10   4   9      335.14      342.04     83.59 o 
  -9   4   9      589.38      579.78     78.63 o 
  -8   4   9        4.08      112.01     70.61 o 
  -7   4   9      635.11      624.15     65.84 o 
  -6   4   9      131.56      195.92     53.12 o 
  -5   4   9      389.01      383.45     45.05 o 
  -4   4   9     1802.87     1819.51     41.44 o 
  -3   4   9     1433.51     1686.56     41.27 o 
  -2   4   9      643.24      744.30     40.15 o 
  -1   4   9        8.41       56.88     36.20 o 
   0   4   9      667.37      671.01     34.56 o 
   1   4   9     1692.11     1615.66     38.29 o 
   2   4   9       47.77       98.83     33.57 o 
   3   4   9      386.63      401.83     33.49 o 
   4   4   9      159.11      232.89     50.89 o 
   5   4   9      525.02      453.33     31.02 o 
   6   4   9      872.16      843.69     44.78 o 
 -11   5   9      399.09      434.15     83.05 o 
 -10   5   9     1853.71     1774.04     60.79 o 
  -9   5   9     2176.43     2422.38     82.53 o 
  -8   5   9      100.41      154.41     70.70 o 
  -7   5   9        4.88       41.44     61.84 o 
  -6   5   9     2260.25     2272.97     63.11 o 
  -5   5   9     2151.08     2526.02     95.50 o 
  -4   5   9      150.82      417.70     84.26 o 
  -3   5   9        7.14        3.59     36.48 o 
  -2   5   9     3462.03     3607.37     75.79 o 
  -1   5   9     1600.35     2128.35    215.59 o 
   0   5   9       26.42       24.92     47.82 o 
   1   5   9      402.41      401.40     31.55 o 
   2   5   9     4062.42     4148.71     86.46 o 
   3   5   9      594.56      654.32     44.05 o 
   4   5   9      821.19      760.50     37.05 o 
   5   5   9     1985.38     1868.14     45.86 o 
 -11   6   9      295.48      243.81     74.53 o 
 -10   6   9      135.39      183.09     70.10 o 
  -9   6   9      597.33      595.95     72.20 o 
  -8   6   9      843.84      899.08     66.31 o 
  -7   6   9      136.46      182.91     54.02 o 
  -6   6   9       63.36      143.39     42.52 o 
  -5   6   9     1043.41     1088.89     41.78 o 
  -4   6   9       39.90      363.04     45.23 o 
  -3   6   9     2668.24     2600.84     41.46 o 
  -2   6   9      153.49      343.84     89.31 o 
  -1   6   9      826.84      779.77     41.20 o 
   0   6   9       63.17      113.65     49.29 o 
   1   6   9      364.60      393.93     37.25 o 
   2   6   9      114.41      186.49     30.47 o 
   3   6   9      434.36      413.92     33.10 o 
   4   6   9      231.92      236.00     37.54 o 
 -10   7   9       52.87       96.03     84.04 o 
  -9   7   9       15.97       73.93     61.87 o 
  -8   7   9        9.41       35.52     57.11 o 
  -7   7   9       63.98       44.07     46.29 o 
  -6   7   9      476.14      522.92     41.82 o 
  -5   7   9      566.93      624.93     40.58 o 
  -4   7   9        0.25        6.23     35.68 o 
  -3   7   9      125.09      169.96     36.11 o 
  -2   7   9     1176.81     1060.39     45.82 o 
  -1   7   9      389.25      377.36     46.51 o 
   0   7   9        5.35       16.09     36.12 o 
   1   7   9      722.77      677.00     37.38 o 
   2   7   9      813.93      746.48     38.24 o 
   3   7   9      190.20      165.13     35.94 o 
  -9   8   9       80.38       67.04     51.10 o 
  -8   8   9      894.45      969.33     50.59 o 
  -7   8   9      245.48      265.44     36.35 o 
  -6   8   9       46.57       81.23     33.67 o 
  -5   8   9      746.49      770.28     35.42 o 
  -4   8   9      188.81      213.91     35.72 o 
  -3   8   9      125.08      114.31     35.90 o 
  -2   8   9       41.17       73.02     35.45 o 
  -1   8   9      172.33      201.39     35.91 o 
   0   8   9      208.63      203.42     32.92 o 
   1   8   9      676.09      606.86     31.11 o 
   2   8   9       53.61       45.82     39.95 o 
  -6   9   9     3602.04     3830.79    167.87 o 
  -5   9   9      534.59      486.34     37.43 o 
  -4   9   9       37.32       54.39     34.48 o 
  -3   9   9       66.78       26.31     33.65 o 
  -2   9   9      964.30      861.02     40.53 o 
  -1   9   9       12.29      284.15     47.87 o 
  -7   0  10     1539.73     1620.36     83.86 o 
  -6   0  10       48.26      354.88     76.41 o 
  -5   0  10     2548.17     2466.63     82.08 o 
  -4   0  10     1121.23     1027.49     64.52 o 
  -3   0  10      688.79      626.98     75.16 o 
  -2   0  10     2885.61     2407.76     66.62 o 
  -1   0  10     1068.22     1163.87     61.44 o 
   0   0  10     4585.70     3776.06     81.43 o 
  -8   1  10        2.15       43.92     59.97 o 
  -7   1  10      106.13        3.98     50.01 o 
  -6   1  10      347.77      269.70     46.81 o 
  -5   1  10      453.28      323.48     45.15 o 
  -4   1  10      266.10      223.71     46.92 o 
  -3   1  10      422.69      331.69     41.30 o 
  -2   1  10     1603.92     1374.45     45.90 o 
  -1   1  10      806.09      728.57     39.07 o 
   0   1  10      135.26      103.98     48.36 o 
  -7   2  10      269.78      201.97     89.38 o 
  -6   2  10        2.60       18.09     48.97 o 
  -5   2  10      481.52      468.86     44.35 o 
  -4   2  10      108.79      220.69     43.70 o 
  -3   2  10       98.96      139.79     41.69 o 
  -2   2  10      212.42      165.11     41.79 o 
  -1   2  10     1526.75     1382.54     40.63 o 
   0   2  10     2353.95     2168.44     46.55 o 
  -6   3  10      201.62      233.45     57.70 o 
  -5   3  10      171.62      192.56     53.48 o 
  -4   3  10        1.99       -4.78     43.24 o 
  -3   3  10        2.77       16.20     44.56 o 
  -2   3  10      673.07      659.94     43.72 o 
  -1   3  10      558.95      515.73     44.26 o 
  -4   4  10      690.17      706.28     51.55 o 
  -3   4  10       27.44      138.16     38.78 o 
                                                 
